# Supplementary material for: cis-cis-trans-Bis(acetonitrile-κN)dichloridobis(triphenyl­phosphine-κP)ruthenium(II) acetonitrile disolvate
Source: Acta Crystallogr Sect E Struct Rep Online. 2007 Dec 12;64(Pt 1):m184. doi: 10.1107/S1600536807065968 (PMC2915117; doi:10.1107/S1600536807065968)
Supplement: Supplementary file 2 [file e-64-0m184-Isup2.hkl]

# 
# h,k,l, Fc-squared, Fo-squared, sigma(Fo-squared) and status flag 
# 
data_I
_shelx_title ' lms057_nomerg in P2(1)2(1)2(1)' 
_shelx_refln_list_code          4 
_shelx_F_calc_maximum      379.78 
_exptl_crystal_F_000      1768.00 
_reflns_d_resolution_high  0.7324 
 
loop_ 
 _symmetry_equiv_pos_as_xyz 
 'x, y, z' 
 '-x+1/2, -y, z+1/2' 
 '-x, y+1/2, -z+1/2' 
 'x+1/2, -y+1/2, -z' 
 
_cell_length_a     9.0622 
_cell_length_b    18.0167 
_cell_length_c    25.6279 
_cell_angle_alpha  90.000 
_cell_angle_beta   90.000 
_cell_angle_gamma  90.000 
 
_shelx_F_squared_multiplier     1.000 
 
loop_ 
 _refln_index_h 
 _refln_index_k 
 _refln_index_l 
 _refln_F_squared_calc 
 _refln_F_squared_meas 
 _refln_F_squared_sigma 
 _refln_observed_status 
   2   0   0       94.86      655.06     60.85 o 
   4   0   0    23768.63    22434.80   1159.76 o 
   6   0   0     3153.00     3338.52     93.51 o 
   8   0   0     5324.63     5357.54    287.48 o 
  10   0   0      997.98      984.92    126.82 o 
  12   0   0      121.64      -47.65     96.86 o 
   1   1   0     3966.22     4475.38    225.55 o 
   2   1   0     2819.37     2993.22     76.20 o 
   3   1   0     1395.32     1398.68     37.12 o 
   4   1   0     3942.78     4350.85     89.23 o 
   5   1   0     4264.67     4193.79     90.19 o 
   6   1   0      359.18      407.35     21.54 o 
   7   1   0      428.15      458.92     41.03 o 
   8   1   0        0.05       91.18     37.01 o 
   9   1   0     3692.71     4044.32    246.11 o 
  10   1   0       17.52       73.98     68.30 o 
  11   1   0      538.92      586.61    116.73 o 
  12   1   0        1.75       23.44     89.88 o 
   0   2   0   137527.64   155199.56   7523.43 o 
   1   2   0     9409.04     8882.77    437.12 o 
   2   2   0    24708.24    24625.05    800.93 o 
   3   2   0    12524.57    13227.97    373.36 o 
   4   2   0    32164.90    31389.01    811.52 o 
   5   2   0     3147.26     3098.17     65.00 o 
   6   2   0     6091.32     5928.53    167.58 o 
   7   2   0     1845.60     1910.57     55.68 o 
   8   2   0     4613.48     4638.10    155.95 o 
   9   2   0        0.94       33.53     46.34 o 
  10   2   0     1089.41     1068.28    129.30 o 
  11   2   0      243.37      494.56    112.39 o 
  12   2   0      258.94      233.00    106.02 o 
   1   3   0     7586.66     7799.65    273.69 o 
   2   3   0      698.15      828.12     38.49 o 
   3   3   0     3668.96     4114.99    116.37 o 
   4   3   0     8415.99     8716.13    180.18 o 
   5   3   0     5550.25     5921.11    109.92 o 
   6   3   0     2785.86     2634.39     65.58 o 
   7   3   0     1213.06     1293.63     57.90 o 
   8   3   0       24.61       29.07     34.11 o 
   9   3   0     2500.41     2783.08    190.31 o 
  10   3   0      215.69      203.04     81.65 o 
  11   3   0      299.50      225.08     95.93 o 
  12   3   0        6.31       20.96     86.77 o 
   0   4   0    19817.97    18786.78    916.78 o 
   1   4   0     5868.60     5861.27    209.15 o 
   2   4   0     3398.44     3314.54     97.32 o 
   3   4   0     9972.04     9736.99    352.67 o 
   4   4   0    23217.54    22871.04    513.77 o 
   5   4   0    12593.74    12854.71    292.74 o 
   6   4   0     8135.65     8477.23    228.49 o 
   7   4   0      457.60      520.18     41.90 o 
   8   4   0     9209.06     9774.97    563.32 o 
   9   4   0      364.59      304.25     79.63 o 
  10   4   0      736.13      534.92    104.93 o 
  11   4   0      165.37      118.13     88.32 o 
  12   4   0      285.55      332.19    106.80 o 
   1   5   0      700.11      716.09     38.03 o 
   2   5   0      566.86      561.14     43.17 o 
   3   5   0     2718.87     2521.74    126.78 o 
   4   5   0     1818.70     1822.43     55.24 o 
   5   5   0     4766.97     4731.51    140.55 o 
   6   5   0     3756.58     3853.84    107.26 o 
   7   5   0      193.45      281.95     38.87 o 
   8   5   0     1579.16     1751.85     99.02 o 
   9   5   0      499.52      679.33     78.42 o 
  10   5   0     1254.18     1173.06    130.55 o 
  11   5   0       31.78      103.85     82.89 o 
  12   5   0      416.59      424.24    119.84 o 
   0   6   0    12717.79    11599.10    575.43 o 
   1   6   0    49964.02    50129.26   1256.83 o 
   2   6   0      474.57      542.07     25.46 o 
   3   6   0    11271.69    11678.49    239.80 o 
   4   6   0    16194.39    15972.80    328.45 o 
   5   6   0     7686.66     7733.59    309.24 o 
   6   6   0     5190.75     4999.78    153.26 o 
   7   6   0      592.25      887.09     59.21 o 
   8   6   0    10640.33    10511.95    300.98 o 
   9   6   0      123.88      138.28     56.33 o 
  10   6   0       34.66       97.33     74.82 o 
  11   6   0       24.82      -78.08     79.63 o 
   1   7   0     1479.49     1413.35     47.75 o 
   2   7   0     1570.81     1554.50     47.60 o 
   3   7   0     1372.06     1362.73     39.43 o 
   4   7   0      755.87      748.11     30.24 o 
   5   7   0      945.10     1006.97     50.72 o 
   6   7   0      791.84      745.79     49.87 o 
   7   7   0       67.20       95.29     32.25 o 
   8   7   0     5324.45     5121.65    168.00 o 
   9   7   0        0.53       61.28     49.82 o 
  10   7   0     1366.90     1439.43    146.85 o 
  11   7   0        0.88      102.92     85.84 o 
   0   8   0    12405.24    12498.06    404.97 o 
   1   8   0    27873.41    27798.68    703.70 o 
   2   8   0     1067.85     1431.91     52.56 o 
   3   8   0    11798.04    11682.51    241.08 o 
   4   8   0     3780.19     3681.72     96.14 o 
   5   8   0     4674.23     4524.01    138.44 o 
   6   8   0     2490.60     2404.70     90.98 o 
   7   8   0      853.10     1006.36     61.78 o 
   8   8   0     2200.43     2205.73     96.11 o 
   9   8   0     1494.38     1348.06     79.60 o 
  10   8   0      114.75      156.00     84.91 o 
  11   8   0      371.60      261.25    100.43 o 
   1   9   0      278.60      277.69     24.20 o 
   2   9   0      156.55      149.36     18.91 o 
   3   9   0     1469.79     1263.34     42.37 o 
   4   9   0       12.51       18.18     14.42 o 
   5   9   0      394.35      388.52     36.32 o 
   6   9   0     1160.49     1335.80     65.41 o 
   7   9   0      817.66      882.81     59.88 o 
   8   9   0      170.92      289.60     44.96 o 
   9   9   0       27.41        6.05     38.87 o 
  10   9   0     2623.70     2656.73    192.95 o 
  11   9   0       19.80       93.91     85.69 o 
   0  10   0     4062.42     3830.98    139.75 o 
   1  10   0    14429.49    13291.13    346.75 o 
   2  10   0       23.64       77.59     19.42 o 
   3  10   0     9389.80     9507.66    219.98 o 
   4  10   0       10.72       25.31     18.91 o 
   5  10   0     2290.81     2359.06     86.41 o 
   6  10   0      511.21      533.51     47.18 o 
   7  10   0     2611.85     2626.84    102.48 o 
   8  10   0      758.68      816.45     61.50 o 
   9  10   0     2901.78     2747.79    114.38 o 
  10  10   0      471.41      480.48     74.47 o 
  11  10   0      791.97      962.57    133.65 o 
   1  11   0       91.36      111.10     18.50 o 
   2  11   0     2185.95     2205.60     62.17 o 
   3  11   0      564.70      626.40     31.83 o 
   4  11   0      734.48      847.15     47.16 o 
   5  11   0      968.09      913.58     52.67 o 
   6  11   0     3670.85     3899.43    130.41 o 
   7  11   0       61.30       92.41     34.85 o 
   8  11   0      189.47      228.79     43.39 o 
   9  11   0        3.86       24.92     39.24 o 
  10  11   0      548.59      575.07    117.74 o 
  11  11   0        0.98      108.97     83.82 o 
   0  12   0        8.20       33.06     23.91 o 
   1  12   0     1045.68      889.25     34.05 o 
   2  12   0     2330.34     2454.75     68.96 o 
   3  12   0     2258.38     2337.01     81.78 o 
   4  12   0      680.38      772.46     47.41 o 
   5  12   0     5566.82     5444.14    164.60 o 
   6  12   0      169.87      387.97    139.45 o 
   7  12   0     3007.37     2953.75    166.09 o 
   8  12   0      117.09      189.71     42.60 o 
   9  12   0     3009.68     3092.44    125.20 o 
  10  12   0      158.37       64.05    116.81 o 
   1  13   0      567.40      564.38     29.17 o 
   2  13   0     1902.35     1851.06     68.43 o 
   3  13   0      197.20      220.76     32.92 o 
   4  13   0      214.06      152.14     29.38 o 
   5  13   0      630.25      607.47     47.52 o 
   6  13   0     3149.55     3392.12    119.75 o 
   7  13   0      493.50      585.60     53.48 o 
   8  13   0        6.59      -37.97     43.33 o 
   9  13   0      429.82      442.97     56.81 o 
  10  13   0      572.59      558.85    165.71 o 
   0  14   0      181.47      117.20     37.25 o 
   1  14   0      230.85      277.16     29.65 o 
   2  14   0     1400.58     1456.76     60.94 o 
   3  14   0     3393.13     3527.13    113.41 o 
   4  14   0      402.06      500.69     80.40 o 
   5  14   0     4431.05     4240.30    136.20 o 
   6  14   0      125.94      232.02     54.80 o 
   7  14   0      974.98     1030.83    125.34 o 
   8  14   0        0.34       39.48     39.23 o 
   9  14   0     1830.63     1763.92     94.37 o 
  10  14   0       63.75       22.64     67.99 o 
   1  15   0     1820.53     1816.37     70.26 o 
   2  15   0       14.18       45.98     23.47 o 
   3  15   0        8.38      -12.02     21.51 o 
   4  15   0      167.91      277.10     43.40 o 
   5  15   0      218.06      155.16     34.56 o 
   6  15   0      519.68      615.06     67.73 o 
   7  15   0      991.37     1141.39     69.53 o 
   8  15   0        3.60       18.90     40.55 o 
   9  15   0     1503.05     1391.47     96.67 o 
   0  16   0       67.99        5.43     33.06 o 
   1  16   0     1240.99     1305.07     59.60 o 
   2  16   0     2963.03     2884.56     99.33 o 
   3  16   0     1898.03     1903.33     79.38 o 
   4  16   0      502.38      444.53     42.64 o 
   5  16   0      443.18      406.15     44.97 o 
   6  16   0      288.51      370.39     46.13 o 
   7  16   0       85.22       57.57     37.64 o 
   8  16   0       43.46       60.44     45.96 o 
   9  16   0      347.10      343.27    104.31 o 
   1  17   0     1128.31     1154.82     63.69 o 
   2  17   0      612.61      674.58     48.29 o 
   3  17   0       32.42      -24.06     24.06 o 
   4  17   0      306.39      302.65     38.89 o 
   5  17   0      250.86      276.67     40.85 o 
   6  17   0      243.38      276.60     43.36 o 
   7  17   0      721.69      616.54     66.29 o 
   8  17   0        5.55      -39.72     39.72 o 
   0  18   0     4092.42     3996.50    206.14 o 
   1  18   0      505.40      557.32     64.57 o 
   2  18   0      576.37      685.93     49.28 o 
   3  18   0       51.98       38.04     28.00 o 
   4  18   0      306.87      281.81     54.97 o 
   5  18   0       20.69        5.00     31.50 o 
   6  18   0      696.51      643.84     56.98 o 
   7  18   0      112.13       55.46     44.50 o 
   8  18   0      672.01      483.11     65.45 o 
   1  19   0      154.15      211.29     35.67 o 
   2  19   0       28.67        1.34     45.45 o 
   3  19   0      437.77      459.73     45.48 o 
   4  19   0      243.31      270.44     39.46 o 
   5  19   0      325.74      364.84     46.75 o 
   6  19   0       54.10       47.83     42.10 o 
   7  19   0       69.43       37.07     45.50 o 
   0  20   0      142.09      196.98     52.62 o 
   1  20   0       98.36      135.71     34.81 o 
   2  20   0      323.72      323.09     42.50 o 
   3  20   0      400.64      375.01     43.40 o 
   4  20   0      338.90      302.45     43.04 o 
   5  20   0        4.12       -5.84     36.23 o 
   6  20   0      971.48     1164.66    114.17 o 
   7  20   0      401.01      467.58     61.24 o 
   1  21   0      129.75      153.58     35.41 o 
   2  21   0       36.27       32.27     32.55 o 
   3  21   0      276.37      310.77     42.20 o 
   4  21   0        2.57       27.08     37.78 o 
   5  21   0      636.72      662.08     60.83 o 
   6  21   0       56.13       21.06     43.39 o 
   0  22   0      140.53      190.46     54.02 o 
   1  22   0      342.23      427.34     46.89 o 
   2  22   0      374.73      328.26     43.87 o 
   3  22   0       74.39       66.06     56.35 o 
   4  22   0      786.59      910.53     63.32 o 
   5  22   0        1.33      -43.93     61.63 o 
   1  23   0      109.15      100.83     35.80 o 
   2  23   0       92.11       66.13     56.19 o 
   3  23   0       14.84      -36.63     55.57 o 
   4  23   0        1.55       -6.67     61.00 o 
   0  24   0      298.53      287.48     58.99 o 
   1  24   0      555.39      534.76     79.79 o 
   2  24   0      347.90      298.66     70.32 o 
   1   0   1   112645.34   113214.88   2040.32 o 
   2   0   1      326.06      382.49     17.84 o 
   3   0   1     8011.67     7265.49    182.16 o 
   4   0   1      347.69      540.59     67.45 o 
   5   0   1     8738.25     8611.04    154.59 o 
   6   0   1      421.15      397.99     19.48 o 
   7   0   1     5537.11     5497.06    144.17 o 
   8   0   1     1936.62     1889.02     87.94 o 
   9   0   1     2182.36     2070.71    348.49 o 
  10   0   1      455.02      630.97    213.05 o 
  11   0   1     2765.89     3005.53    157.14 o 
  12   0   1      198.41      190.78    105.24 o 
 -12   1   1     1286.42     1235.46    158.33 o 
 -11   1   1        8.56      -28.10     74.35 o 
 -10   1   1     1009.15     1044.37    129.30 o 
  -9   1   1      445.33      463.87    149.10 o 
  -8   1   1     6012.99     6026.95    223.19 o 
  -7   1   1     1119.19     1070.65     45.09 o 
  -6   1   1     1322.42     1345.07     44.17 o 
  -5   1   1      136.65      130.98     13.04 o 
  -4   1   1     6512.48     7179.64    157.60 o 
  -3   1   1     2868.49     2944.61     60.74 o 
  -2   1   1    12271.16    12525.78    258.46 o 
  -1   1   1     8348.50     8872.22    309.48 o 
   1   1   1     8518.17     8605.33    282.31 o 
   2   1   1    12198.28    12428.53    329.53 o 
   3   1   1     2981.11     2912.48     66.92 o 
   4   1   1     6339.61     6848.19    147.56 o 
   5   1   1      164.35      169.25     22.93 o 
   6   1   1     1403.70     1392.82     35.79 o 
   7   1   1     1108.63     1042.44     37.53 o 
   8   1   1     5938.59     6219.71    194.23 o 
   9   1   1      447.74      503.56     67.97 o 
  10   1   1     1041.27     1167.74     95.23 o 
  11   1   1       12.09        6.61     58.39 o 
  12   1   1     1270.22     1386.96    169.82 o 
 -12   2   1      154.57       15.68    100.12 o 
 -11   2   1     2346.55     2440.49    195.43 o 
 -10   2   1      314.75      360.44     94.22 o 
  -9   2   1     1145.30     1023.42    116.27 o 
  -8   2   1     1226.54     1102.49     83.58 o 
  -7   2   1     7943.21     7865.43    205.84 o 
  -6   2   1     3185.73     3195.75     75.55 o 
  -5   2   1     5340.31     5061.46     89.35 o 
  -4   2   1     1711.98     2089.18     71.13 o 
  -3   2   1    42751.48    42968.17   1161.33 o 
  -2   2   1     6209.78     6245.40    177.00 o 
  -1   2   1    52185.18    49065.33   1676.74 o 
   0   2   1     3594.81     3728.85    100.81 o 
   1   2   1    52909.52    54081.53   1457.09 o 
   2   2   1     6404.39     5867.46    300.52 o 
   3   2   1    41679.21    41528.06   1080.29 o 
   4   2   1     1643.65     1971.32    104.92 o 
   5   2   1     5405.20     5163.17     91.52 o 
   6   2   1     3178.26     3365.65     71.51 o 
   7   2   1     7973.12     8045.00    177.09 o 
   8   2   1     1280.41     1390.75     75.27 o 
   9   2   1     1158.41     1368.17     95.66 o 
  10   2   1      326.06      385.20     65.64 o 
  11   2   1     2343.22     2493.89    199.93 o 
  12   2   1      168.46      218.41    109.44 o 
 -12   3   1     1219.93     1267.13    157.56 o 
 -11   3   1      140.39       57.28     80.87 o 
 -10   3   1      109.93       35.55     74.98 o 
  -9   3   1      159.81       82.27     64.26 o 
  -8   3   1     2943.85     2748.55    134.78 o 
  -7   3   1      727.36      690.11     45.45 o 
  -6   3   1     1313.54     1334.67     43.50 o 
  -5   3   1    10801.93    10976.11    209.48 o 
  -4   3   1     9676.37     9886.49    236.37 o 
  -3   3   1     6788.82     6741.88    182.59 o 
  -2   3   1     8281.46     7280.04    369.91 o 
  -1   3   1    13936.52    13424.72    364.23 o 
   0   3   1     6468.21     6429.38    168.13 o 
   1   3   1    13729.60    13708.56    494.48 o 
   2   3   1     8512.95     8941.57    475.62 o 
   3   3   1     7040.70     7004.88    189.24 o 
   4   3   1     9336.02     9450.59    193.63 o 
   5   3   1    10820.69    11365.85    200.55 o 
   6   3   1     1401.79     1414.98     41.66 o 
   7   3   1      778.62      790.26     47.56 o 
   8   3   1     2958.23     3092.33    123.31 o 
   9   3   1      155.86      164.89     98.03 o 
  10   3   1       99.90       92.05     76.22 o 
  11   3   1      169.39      121.23     91.12 o 
  12   3   1     1159.16     1044.99    149.95 o 
 -12   4   1       83.23      161.28     97.17 o 
 -11   4   1      982.78     1237.01    143.28 o 
 -10   4   1      111.76      128.99     74.98 o 
  -9   4   1     1564.24     1620.58    139.86 o 
  -8   4   1      422.13      514.20     65.73 o 
  -7   4   1     7320.85     7695.98    225.45 o 
  -6   4   1     4673.66     5157.67    206.58 o 
  -5   4   1    23764.19    25166.95    508.98 o 
  -4   4   1    10421.32    10735.19    371.39 o 
  -3   4   1    31989.24    32810.93    844.23 o 
  -2   4   1     6124.75     6196.83    209.89 o 
  -1   4   1    25879.04    25056.81    592.74 o 
   0   4   1      738.51      694.88     27.40 o 
   1   4   1    27191.58    26791.88   1301.12 o 
   2   4   1     6643.59     6383.76    229.35 o 
   3   4   1    31947.30    32588.77    702.13 o 
   4   4   1    10201.37    10717.49    245.12 o 
   5   4   1    23740.48    23458.10    464.22 o 
   6   4   1     4609.41     4634.66    109.09 o 
   7   4   1     7133.60     7705.62    193.53 o 
   8   4   1      432.84      598.95     70.64 o 
   9   4   1     1586.22     1513.71    104.78 o 
  10   4   1      121.52       54.95     74.35 o 
  11   4   1     1023.22     1119.97    141.26 o 
  12   4   1       98.12       96.55     99.66 o 
 -12   5   1      289.54      278.63    109.75 o 
 -11   5   1      575.34      619.98    118.28 o 
 -10   5   1       34.07       64.42     70.01 o 
  -9   5   1     1032.81     1211.09    120.77 o 
  -8   5   1     1150.15     1333.16    148.17 o 
  -7   5   1     5712.08     5722.69    177.13 o 
  -6   5   1      169.95      194.40     30.18 o 
  -5   5   1     3233.43     3278.84    106.00 o 
  -4   5   1     2740.77     2813.09     76.60 o 
  -3   5   1     1429.56     1467.61     44.51 o 
  -2   5   1     5585.01     5491.99    131.86 o 
  -1   5   1      440.84      402.77     21.80 o 
   0   5   1    17697.71    15947.11    771.17 o 
   1   5   1      467.51      428.89     38.19 o 
   2   5   1     5752.25     6060.44    143.82 o 
   3   5   1     1433.12     1487.26     40.55 o 
   4   5   1     2782.29     2719.25     67.56 o 
   5   5   1     3330.86     3372.10    109.18 o 
   6   5   1      215.19      255.98     28.26 o 
   7   5   1     5806.97     5813.59    153.80 o 
   8   5   1     1186.53     1163.36     70.52 o 
   9   5   1     1030.89     1150.86    112.23 o 
  10   5   1       24.78       51.38     74.20 o 
  11   5   1      591.01      363.70    105.40 o 
  12   5   1      263.67      377.51    113.16 o 
 -11   6   1      744.17      567.98    112.39 o 
 -10   6   1      443.83      329.86     89.88 o 
  -9   6   1      928.66      958.38    110.21 o 
  -8   6   1     1665.11     1828.27     86.73 o 
  -7   6   1     8146.14     8438.32    245.32 o 
  -6   6   1     4515.45     4777.17    169.99 o 
  -5   6   1     9678.92     9833.29    267.20 o 
  -4   6   1     2163.04     2262.12     98.93 o 
  -3   6   1     8118.79     8716.55    217.64 o 
  -2   6   1    28969.47    29701.02    592.10 o 
  -1   6   1     4770.23     5036.49     98.82 o 
   0   6   1     2677.03     2459.74     74.05 o 
   1   6   1     4888.93     5101.28    136.73 o 
   2   6   1    29543.96    29597.45    661.20 o 
   3   6   1     8273.73     7868.75    313.67 o 
   4   6   1     2227.77     2260.41     59.12 o 
   5   6   1     9527.94     9775.31    266.74 o 
   6   6   1     4406.77     4540.02    123.06 o 
   7   6   1     8348.60     8397.72    243.33 o 
   8   6   1     1679.82     1912.04     98.44 o 
   9   6   1      911.79     1010.27     88.35 o 
  10   6   1      464.40      434.64     98.88 o 
  11   6   1      763.44      654.13    122.32 o 
 -11   7   1     1735.67     1768.82    166.87 o 
 -10   7   1      116.26      132.41     79.01 o 
  -9   7   1     2329.91     1944.50    117.71 o 
  -8   7   1     1147.80     1367.80     74.77 o 
  -7   7   1     4857.54     4834.27    183.12 o 
  -6   7   1     1407.26     1424.71     66.22 o 
  -5   7   1     1133.06     1169.89     54.22 o 
  -4   7   1     1762.93     1759.06     50.07 o 
  -3   7   1     3158.73     3299.49     84.81 o 
  -2   7   1     7681.85     7916.42    164.87 o 
  -1   7   1       33.65       52.90     10.55 o 
   0   7   1     3049.24     2974.59     75.54 o 
   1   7   1       34.47       45.35     15.01 o 
   2   7   1     7770.38     8212.95    218.24 o 
   3   7   1     3254.02     3343.03    105.55 o 
   4   7   1     1761.64     1722.38     48.73 o 
   5   7   1     1223.34     1228.00     56.16 o 
   6   7   1     1486.45     1360.71     64.52 o 
   7   7   1     4767.54     4999.12    158.95 o 
   8   7   1     1114.47     1319.73     73.99 o 
   9   7   1     2327.96     2260.34    102.52 o 
  10   7   1      131.56      133.19     84.13 o 
  11   7   1     1753.74     1836.04    171.68 o 
 -11   8   1     1213.36     1341.17    150.26 o 
 -10   8   1      626.73      726.93    114.09 o 
  -9   8   1      373.20      355.48     66.02 o 
  -8   8   1      987.63     1033.90    108.72 o 
  -7   8   1     4599.06     4511.47    147.97 o 
  -6   8   1     1441.64     1561.11     70.52 o 
  -5   8   1      910.57     1039.19     52.02 o 
  -4   8   1     3702.62     3782.74     98.52 o 
  -3   8   1     4128.39     3933.03     93.24 o 
  -2   8   1    23133.35    22400.68    451.16 o 
  -1   8   1     2490.69     2573.21     66.07 o 
   0   8   1    13007.55    12596.71    331.26 o 
   1   8   1     2484.28     2490.31     75.66 o 
   2   8   1    23347.36    22355.55    570.05 o 
   3   8   1     4135.98     3984.40    117.07 o 
   4   8   1     3771.50     3790.11     97.69 o 
   5   8   1      928.46      943.60     50.79 o 
   6   8   1     1387.25     1465.81     68.18 o 
   7   8   1     4505.84     4384.45    143.51 o 
   8   8   1     1005.98      950.80     65.23 o 
   9   8   1      395.39      483.35    115.32 o 
  10   8   1      644.27      647.30    113.32 o 
  11   8   1     1241.62     1465.66    156.94 o 
 -11   9   1     2464.09     2279.83    186.74 o 
 -10   9   1       34.72      113.63     77.77 o 
  -9   9   1      398.01      483.76     56.30 o 
  -8   9   1      272.55      292.99     46.96 o 
  -7   9   1     3533.06     3605.35    214.03 o 
  -6   9   1     4144.29     4012.36    130.63 o 
  -5   9   1     1789.67     1931.64     74.58 o 
  -4   9   1      996.32     1054.68     48.91 o 
  -3   9   1      275.46      337.59     26.33 o 
  -2   9   1     1095.61      959.43     68.49 o 
  -1   9   1      994.88     1079.20     35.45 o 
   0   9   1     3896.70     3777.55     94.79 o 
   1   9   1      960.85     1024.33     41.40 o 
   2   9   1     1168.38     1025.81     45.43 o 
   3   9   1      319.70      366.43     45.03 o 
   4   9   1     1040.75     1081.22     42.23 o 
   5   9   1     1882.85     1873.68    149.92 o 
   6   9   1     4198.13     4291.64    138.12 o 
   7   9   1     3437.68     3326.34    119.80 o 
   8   9   1      241.48      260.29     52.84 o 
   9   9   1      428.30      455.98     79.52 o 
  10   9   1       42.09       59.77     52.86 o 
  11   9   1     2415.05     2187.32    185.65 o 
 -11  10   1      639.20      778.16    121.54 o 
 -10  10   1     1301.23     1423.29    139.71 o 
  -9  10   1      291.07      294.83     50.60 o 
  -8  10   1     1305.83     1417.67     76.26 o 
  -7  10   1      880.15      791.56     59.94 o 
  -6  10   1     4180.11     4237.13    138.07 o 
  -5  10   1        6.37       39.13     22.73 o 
  -4  10   1     4217.60     4423.53    133.47 o 
  -3  10   1     1028.72     1129.00     57.97 o 
  -2  10   1    24296.67    24219.88    536.98 o 
  -1  10   1     4993.58     4832.68    116.66 o 
   0  10   1     4307.73     4421.69    107.41 o 
   1  10   1     5050.34     5114.10    143.44 o 
   2  10   1    24511.66    24651.72    628.91 o 
   3  10   1     1023.67     1163.14     46.51 o 
   4  10   1     3992.33     4107.81    106.26 o 
   5  10   1        9.43       37.29     23.46 o 
   6  10   1     3908.33     3810.29    127.10 o 
   7  10   1      877.76      843.60     58.72 o 
   8  10   1     1353.98     1508.24     78.76 o 
   9  10   1      318.19      318.01     82.34 o 
  10  10   1     1273.39     1365.24    100.49 o 
  11  10   1      650.58     1097.62    138.31 o 
 -11  11   1     1350.60     1373.92    143.28 o 
 -10  11   1      275.24      291.44    108.12 o 
  -9  11   1      121.90       96.11     43.05 o 
  -8  11   1      318.70      314.29     46.51 o 
  -7  11   1     1019.13     1106.52     65.60 o 
  -6  11   1     1299.57     1318.23     87.56 o 
  -5  11   1      433.44      488.80     41.04 o 
  -4  11   1     2864.38     2856.90     96.23 o 
  -3  11   1     4916.39     5244.54    218.10 o 
  -2  11   1     1276.36     1189.62     41.33 o 
  -1  11   1     1387.93     1438.34     45.07 o 
   0  11   1      141.44      165.67     18.06 o 
   1  11   1     1384.26     1479.67     54.78 o 
   2  11   1     1367.95     1284.57     52.21 o 
   3  11   1     4885.52     4921.06    121.99 o 
   4  11   1     2938.22     2907.78     97.34 o 
   5  11   1      505.51      567.73     79.56 o 
   6  11   1     1347.15     1340.21     67.98 o 
   7  11   1     1030.72     1077.59     76.07 o 
   8  11   1      333.91      360.55     48.92 o 
   9  11   1      165.41      231.72     50.68 o 
  10  11   1      284.26      336.78     59.72 o 
  11  11   1     1310.45     1301.04    120.15 o 
 -10  12   1      810.06      821.14     85.18 o 
  -9  12   1       11.61       16.95     49.28 o 
  -8  12   1     1251.41     1287.15    125.28 o 
  -7  12   1      322.52      419.45     57.58 o 
  -6  12   1     6709.15     6813.85    203.71 o 
  -5  12   1       51.07      189.98     48.15 o 
  -4  12   1     4039.19     4038.94    208.17 o 
  -3  12   1      182.01      224.17     27.92 o 
  -2  12   1     7774.15     7638.85    237.14 o 
  -1  12   1        3.07       16.53     12.40 o 
   0  12   1      934.93     1012.76     50.00 o 
   1  12   1        4.84      -11.15     13.98 o 
   2  12   1     7738.67     7756.82    212.56 o 
   3  12   1      201.38      254.56     23.30 o 
   4  12   1     3781.50     3737.01    119.54 o 
   5  12   1       72.22      195.54     53.66 o 
   6  12   1     6739.03     6695.71    200.58 o 
   7  12   1      293.30      320.42     55.83 o 
   8  12   1     1286.49     1424.48     77.63 o 
   9  12   1        6.85       58.02     44.75 o 
  10  12   1      811.13      971.45     90.85 o 
 -10  13   1      999.39     1030.68     90.24 o 
  -9  13   1       92.37        8.34     43.55 o 
  -8  13   1      631.17      679.25     60.82 o 
  -7  13   1      820.55      781.18     58.06 o 
  -6  13   1     2026.56     2123.32     88.18 o 
  -5  13   1      224.72      291.03     67.98 o 
  -4  13   1      438.05      402.22     38.97 o 
  -3  13   1     2275.26     2277.72     81.63 o 
  -2  13   1      312.34      375.68     33.47 o 
  -1  13   1      771.47      735.60     41.12 o 
   0  13   1      724.32      727.28     50.60 o 
   1  13   1      765.68      773.76     63.58 o 
   2  13   1      324.41      370.39     42.05 o 
   3  13   1     2380.44     2350.93     83.33 o 
   4  13   1      418.16      417.65     42.24 o 
   5  13   1      241.00      273.25     37.14 o 
   6  13   1     2075.43     2036.28     86.18 o 
   7  13   1      818.87      802.88     59.54 o 
   8  13   1      619.94      650.08     61.14 o 
   9  13   1       92.42      123.17     46.95 o 
  10  13   1     1013.36     1095.25     93.37 o 
 -10  14   1      365.17      282.40     63.28 o 
  -9  14   1       14.13      -43.82     45.28 o 
  -8  14   1      955.81      929.08     67.63 o 
  -7  14   1       35.34       32.48     34.46 o 
  -6  14   1     3154.38     3480.18    122.32 o 
  -5  14   1      132.36      151.51     33.52 o 
  -4  14   1     3253.60     3188.74    107.73 o 
  -3  14   1     1764.13     1781.21     70.95 o 
  -2  14   1     2412.25     2476.55     85.27 o 
  -1  14   1     1302.72     1298.90     56.06 o 
   0  14   1      180.45      194.66     29.03 o 
   1  14   1     1125.22     1077.19     50.66 o 
   2  14   1     2460.68     2445.12    103.46 o 
   3  14   1     1739.40     1849.01     88.38 o 
   4  14   1     3268.63     3247.60    109.79 o 
   5  14   1      155.51      174.47     37.14 o 
   6  14   1     3113.03     3386.66    120.62 o 
   7  14   1       23.87        8.76     41.29 o 
   8  14   1      979.06     1021.01     69.74 o 
   9  14   1       11.88       74.22     50.22 o 
  10  14   1      363.97      285.46     67.65 o 
  -9  15   1      314.47      431.02     65.59 o 
  -8  15   1     1228.58     1285.79    116.36 o 
  -7  15   1      397.18      357.94     55.18 o 
  -6  15   1      589.60      601.56     51.99 o 
  -5  15   1      229.40      256.88     37.46 o 
  -4  15   1      338.91      306.39     35.89 o 
  -3  15   1     1045.61      930.07     51.49 o 
  -2  15   1      369.40      368.01     34.41 o 
  -1  15   1     2593.20     2668.27     90.89 o 
   0  15   1      142.53      107.28     26.12 o 
   1  15   1     2672.38     2662.25     90.67 o 
   2  15   1      342.70      309.54     32.85 o 
   3  15   1     1073.96      938.91     60.57 o 
   4  15   1      314.35      368.65     50.56 o 
   5  15   1      244.83      223.91     37.32 o 
   6  15   1      622.70      577.01     51.61 o 
   7  15   1      374.22      493.60     53.19 o 
   8  15   1     1193.49     1011.74     92.37 o 
   9  15   1      335.82      508.49     70.88 o 
  -9  16   1      149.84       97.60     53.77 o 
  -8  16   1       16.98       19.82     41.31 o 
  -7  16   1       80.69      100.73     38.65 o 
  -6  16   1     1088.61     1112.23     65.28 o 
  -5  16   1      342.98      363.46     42.24 o 
  -4  16   1      446.57      461.65     42.64 o 
  -3  16   1     1808.50     1870.70    104.98 o 
  -2  16   1     2662.94     2585.43     91.61 o 
  -1  16   1     2304.82     2313.83    192.09 o 
   0  16   1      282.89      281.97     34.87 o 
   1  16   1     2279.05     2366.48     85.16 o 
   2  16   1     2713.80     2708.10     94.56 o 
   3  16   1     1791.19     1846.42     93.05 o 
   4  16   1      479.95      483.56     44.28 o 
   5  16   1      283.58      301.26     46.35 o 
   6  16   1     1082.58     1069.88     93.62 o 
   7  16   1       91.26       33.72     39.74 o 
   8  16   1       11.85       20.36     54.49 o 
   9  16   1      123.62      108.81     56.71 o 
  -8  17   1      353.64      335.37     58.89 o 
  -7  17   1      343.68      340.41     60.37 o 
  -6  17   1      565.15      564.66     53.17 o 
  -5  17   1      527.16      529.84     48.68 o 
  -4  17   1      465.46      473.36     56.80 o 
  -3  17   1      241.46      179.04     37.45 o 
  -2  17   1      162.06      174.53     31.16 o 
  -1  17   1      742.00      685.91     49.99 o 
   0  17   1      600.87      546.47     46.19 o 
   1  17   1      805.24      843.74     56.58 o 
   2  17   1      181.60      177.19     32.30 o 
   3  17   1      239.05      235.79     36.17 o 
   4  17   1      484.87      457.91     62.71 o 
   5  17   1      557.28      496.87     48.70 o 
   6  17   1      575.10      581.81     53.93 o 
   7  17   1      324.21      375.39     52.05 o 
   8  17   1      339.42      332.62     59.27 o 
  -8  18   1       34.94      -42.90     42.90 o 
  -7  18   1      342.24      282.92     78.23 o 
  -6  18   1        9.58       38.46     41.28 o 
  -5  18   1      932.70      887.61     57.56 o 
  -4  18   1      136.01      135.48     33.07 o 
  -3  18   1      706.45      729.21     49.38 o 
  -2  18   1     1391.36     1365.21     98.27 o 
  -1  18   1     2615.97     2591.91    153.21 o 
   0  18   1      316.28      415.64     45.65 o 
   1  18   1     2481.11     2496.07    104.23 o 
   2  18   1     1419.63     1319.37     64.59 o 
   3  18   1      649.53      742.66     51.40 o 
   4  18   1      133.70      131.53     34.66 o 
   5  18   1      923.61      837.54     59.09 o 
   6  18   1        9.83       -8.25     35.76 o 
   7  18   1      368.27      303.85     56.67 o 
   8  18   1       31.12      107.71     99.27 o 
  -7  19   1      659.52      749.56     70.24 o 
  -6  19   1       73.57       44.73     38.88 o 
  -5  19   1      609.26      573.23     51.65 o 
  -4  19   1      822.58      781.24     58.10 o 
  -3  19   1      119.98       91.47     36.43 o 
  -2  19   1      626.64      716.67     53.60 o 
  -1  19   1      306.58      238.66     36.47 o 
   0  19   1      180.82      119.77     40.05 o 
   1  19   1      345.27      369.69     43.30 o 
   2  19   1      633.79      655.54     49.63 o 
   3  19   1      117.30      103.51     32.34 o 
   4  19   1      825.83      836.05     57.90 o 
   5  19   1      632.99      626.87     55.35 o 
   6  19   1       59.75       62.37     51.38 o 
   7  19   1      664.40      601.84     68.31 o 
  -7  20   1     1201.65     1194.87     78.41 o 
  -6  20   1       11.60       27.96     39.11 o 
  -5  20   1      758.87      734.64     60.13 o 
  -4  20   1      323.85      380.81     43.22 o 
  -3  20   1      401.24      387.52     41.93 o 
  -2  20   1       40.49       66.99     34.85 o 
  -1  20   1      780.89      744.44     54.63 o 
   0  20   1       65.65       -5.63     28.56 o 
   1  20   1      701.45      644.37     57.90 o 
   2  20   1       44.92      118.30     34.89 o 
   3  20   1      359.89      342.51     42.87 o 
   4  20   1      310.12      344.63     69.04 o 
   5  20   1      782.66      772.58     66.53 o 
   6  20   1       13.53       93.15     45.59 o 
   7  20   1     1238.88     1280.33     87.30 o 
  -6  21   1       94.02       45.33     73.42 o 
  -5  21   1      120.49      -29.49     62.25 o 
  -4  21   1     1492.99     1563.46    129.93 o 
  -3  21   1      366.75      397.76     66.55 o 
  -2  21   1      146.50      132.31     56.58 o 
  -1  21   1      142.42      181.47     38.11 o 
   0  21   1        2.58      -27.52     27.52 o 
   1  21   1      155.57      219.26     39.02 o 
   2  21   1      151.05      160.99     38.20 o 
   3  21   1      344.08      367.06     54.94 o 
   4  21   1     1456.11     1474.81     93.29 o 
   5  21   1      115.37      114.82     44.53 o 
   6  21   1      107.09      122.31     47.82 o 
  -5  22   1     1337.42     1231.11    125.27 o 
  -4  22   1      474.35      431.07     89.26 o 
  -3  22   1      496.61      579.47     90.19 o 
  -2  22   1       87.57      147.47     62.09 o 
  -1  22   1      286.04      336.96     53.24 o 
   0  22   1     2153.10     2180.70    127.91 o 
   1  22   1      255.75      300.99     80.33 o 
   2  22   1       71.16       82.98     36.88 o 
   3  22   1      546.87      635.94     69.08 o 
   4  22   1      489.87      507.97     95.08 o 
   5  22   1     1372.69     1220.24     78.77 o 
  -4  23   1      344.54      359.97     86.15 o 
  -3  23   1      448.27      441.00     82.58 o 
  -2  23   1       65.68       20.80     58.68 o 
  -1  23   1      131.63      111.61     59.61 o 
   0  23   1        4.96      -28.79     46.65 o 
   1  23   1      131.41      107.80     66.28 o 
   2  23   1       75.19       96.50     37.92 o 
   3  23   1      428.51      353.19     47.74 o 
   4  23   1      329.01      359.34     49.94 o 
  -2  24   1      422.05      561.30     88.17 o 
  -1  24   1      342.52      265.75     65.97 o 
   0  24   1     1055.72     1154.74    101.83 o 
   1  24   1      348.93      409.78     48.56 o 
   2  24   1      415.43      352.37     45.73 o 
   2   0   2    52797.38    50279.41   1241.58 o 
   3   0   2     2479.45     2693.98     61.77 o 
   4   0   2    33282.21    32820.39    603.63 o 
   5   0   2      585.68      490.73     19.32 o 
   6   0   2     2833.62     2908.91     58.15 o 
   7   0   2     4335.97     4360.46     98.67 o 
   8   0   2      567.04      777.43     83.08 o 
   9   0   2     2673.63     3033.87    143.95 o 
  10   0   2     2524.92     2535.84    134.90 o 
  11   0   2      801.64      846.46    131.63 o 
  12   0   2      925.65     1194.01    155.23 o 
 -12   1   2       33.08      -84.44     84.44 o 
 -11   1   2      431.88      457.46    106.64 o 
 -10   1   2       74.22       32.60     71.40 o 
  -9   1   2     3145.83     3508.17    157.27 o 
  -8   1   2      297.13      328.50     64.89 o 
  -7   1   2      610.97      585.27     44.68 o 
  -6   1   2      263.94      309.32     18.59 o 
  -5   1   2      432.46      399.47     23.18 o 
  -4   1   2     2363.04     2100.05     58.15 o 
  -3   1   2     1533.37     1933.81     67.97 o 
  -2   1   2    10759.53    10928.54    301.48 o 
  -1   1   2     1428.73     1791.98    116.46 o 
   0   1   2    19890.74    19884.86    870.52 o 
   1   1   2     1488.85     1545.39     50.11 o 
   2   1   2    11169.44    11213.99    226.23 o 
   3   1   2     1526.87     1810.73     43.32 o 
   4   1   2     2472.75     2402.51     46.68 o 
   5   1   2      417.75      379.43     18.25 o 
   6   1   2      250.05      263.30     20.05 o 
   7   1   2      686.30      610.84     43.61 o 
   8   1   2      305.20      322.85     46.17 o 
   9   1   2     3180.71     3604.34    160.58 o 
  10   1   2       73.36      173.62     55.21 o 
  11   1   2      393.12      190.58     69.13 o 
  12   1   2       35.91      125.89    100.74 o 
 -12   2   2     1015.06      981.04    147.00 o 
 -11   2   2      723.16     1103.98    139.24 o 
 -10   2   2     2459.05     2317.24    178.51 o 
  -9   2   2     2982.43     3327.31    212.04 o 
  -8   2   2     1987.15     2236.64    262.80 o 
  -7   2   2     3018.66     3235.47    101.22 o 
  -6   2   2     4240.50     4074.82     78.20 o 
  -5   2   2     6794.77     6809.28    136.30 o 
  -4   2   2    31962.06    33144.20    758.56 o 
  -3   2   2     3452.80     3878.95    101.63 o 
  -2   2   2    25686.30    24812.50   1226.98 o 
  -1   2   2     3412.76     3467.66     83.91 o 
   0   2   2    28828.22    30409.99    937.70 o 
   1   2   2     3400.23     3315.47     90.57 o 
   2   2   2    25208.24    25527.25    586.67 o 
   3   2   2     3289.95     3433.21     87.49 o 
   4   2   2    31597.58    31704.19    488.62 o 
   5   2   2     6882.62     6781.69    114.00 o 
   6   2   2     4172.82     3996.21     79.64 o 
   7   2   2     3128.66     3186.11    152.45 o 
   8   2   2     1998.10     2137.82    111.05 o 
   9   2   2     2993.42     3056.00    143.57 o 
  10   2   2     2461.93     2429.16    132.75 o 
  11   2   2      705.76      788.21     90.76 o 
  12   2   2     1040.54     1249.43    164.39 o 
 -12   3   2       70.16       59.30     91.12 o 
 -11   3   2      258.90      203.81     92.52 o 
 -10   3   2       39.24       28.87     68.61 o 
  -9   3   2      945.03      807.50    108.50 o 
  -8   3   2     1095.97     1226.92     89.29 o 
  -7   3   2     2337.29     2304.82     81.44 o 
  -6   3   2     1151.66     1121.94     43.67 o 
  -5   3   2     6783.20     6555.15    146.10 o 
  -4   3   2     7320.87     7463.79    182.57 o 
  -3   3   2     1482.08     1451.62     50.61 o 
  -2   3   2      425.22      458.83     25.32 o 
  -1   3   2     2155.37     2193.11     66.73 o 
   0   3   2     5138.42     5604.24    177.82 o 
   1   3   2     2334.64     2593.54     86.65 o 
   2   3   2      404.26      451.02     19.32 o 
   3   3   2     1568.59     1546.65     78.65 o 
   4   3   2     7334.38     7540.86    131.87 o 
   5   3   2     6586.75     6301.96    106.68 o 
   6   3   2     1201.17     1220.62     35.66 o 
   7   3   2     2436.67     2564.08     72.32 o 
   8   3   2     1088.05     1070.88     58.59 o 
   9   3   2      960.66     1010.77     72.52 o 
  10   3   2       53.97      113.60     56.99 o 
  11   3   2      242.88      221.67     96.09 o 
  12   3   2       79.23       24.22     94.07 o 
 -12   4   2      612.57      473.29    118.90 o 
 -11   4   2      418.70      416.79    105.56 o 
 -10   4   2     1665.80     1605.37    148.40 o 
  -9   4   2     1544.86     1626.48    138.77 o 
  -8   4   2     4751.45     4403.72    187.06 o 
  -7   4   2     1095.39     1249.54     67.68 o 
  -6   4   2     4641.85     4881.51    124.51 o 
  -5   4   2     7970.94     8270.83    202.34 o 
  -4   4   2    38451.65    38542.23    773.03 o 
  -3   4   2     4684.23     5249.59    182.92 o 
  -2   4   2     3238.72     3419.21    122.57 o 
  -1   4   2    21091.07    21257.23    575.54 o 
   0   4   2    22472.68    23818.10    777.11 o 
   1   4   2    21597.80    22215.00    579.66 o 
   2   4   2     2832.40     2906.09     86.97 o 
   3   4   2     4992.99     5334.87    115.18 o 
   4   4   2    38085.90    37655.63    685.60 o 
   5   4   2     7863.04     7888.13    160.93 o 
   6   4   2     4671.24     4561.71     96.81 o 
   7   4   2     1186.34     1184.25     78.44 o 
   8   4   2     4714.03     4696.11    134.88 o 
   9   4   2     1525.34     1508.97    181.15 o 
  10   4   2     1672.04     1641.69    150.73 o 
  11   4   2      445.64      398.00    105.24 o 
  12   4   2      603.62      514.12    125.89 o 
 -12   5   2       39.45      -33.37     85.69 o 
 -11   5   2       26.82      -18.94     74.82 o 
 -10   5   2     1201.22     1230.03    133.19 o 
  -9   5   2      759.65      666.08     97.95 o 
  -8   5   2     1765.94     1848.80    108.32 o 
  -7   5   2      163.18      240.36     68.54 o 
  -6   5   2      491.80      496.46     42.63 o 
  -5   5   2     6651.03     6644.29    189.09 o 
  -4   5   2      363.51      398.00     38.22 o 
  -3   5   2     8232.86     8867.39    211.55 o 
  -2   5   2     5411.61     5572.70    150.79 o 
  -1   5   2    14341.54    13789.88    435.60 o 
   0   5   2     1559.69     1676.02     45.60 o 
   1   5   2    13821.75    13031.81    660.18 o 
   2   5   2     5350.46     5554.00    192.02 o 
   3   5   2     8535.29     9313.27    403.79 o 
   4   5   2      279.43      360.31     22.43 o 
   5   5   2     6450.60     6480.65    120.50 o 
   6   5   2      581.04      578.47     38.45 o 
   7   5   2      144.60      188.08     31.49 o 
   8   5   2     1713.73     1709.58     82.92 o 
   9   5   2      777.75      726.99     78.99 o 
  10   5   2     1249.83     1185.79    136.29 o 
  11   5   2       26.72      -36.32     82.89 o 
  12   5   2       49.19       84.44     97.48 o 
 -11   6   2      208.74      150.57     88.32 o 
 -10   6   2     1511.67     1402.17    137.38 o 
  -9   6   2      560.26      662.98    101.98 o 
  -8   6   2     3924.35     3865.98    170.66 o 
  -7   6   2     1368.14     1622.63     95.34 o 
  -6   6   2     7834.43     8052.80    230.15 o 
  -5   6   2     5284.85     5067.42    150.03 o 
  -4   6   2    13398.80    13569.32    308.40 o 
  -3   6   2     5581.13     5563.66    132.77 o 
  -2   6   2     6826.90     7068.52    147.85 o 
  -1   6   2    17863.39    17584.48    429.08 o 
   0   6   2        9.88       87.59      9.19 o 
   1   6   2    18117.70    18154.38    398.92 o 
   2   6   2     6908.92     6848.86    183.00 o 
   3   6   2     5847.90     5893.72    222.37 o 
   4   6   2    13231.51    12760.55    263.12 o 
   5   6   2     5224.82     5203.91    117.25 o 
   6   6   2     7759.74     8038.52    197.47 o 
   7   6   2     1268.93     1455.17     72.37 o 
   8   6   2     3950.44     4037.41    140.93 o 
   9   6   2      543.37      592.19     93.56 o 
  10   6   2     1498.46     1479.01    146.07 o 
  11   6   2      239.78      147.16     92.36 o 
 -11   7   2       68.74       53.86     82.43 o 
 -10   7   2     2246.08     2135.94    168.73 o 
  -9   7   2       87.34       90.19     65.04 o 
  -8   7   2     1200.82     1315.63     74.75 o 
  -7   7   2      173.08      220.31     38.17 o 
  -6   7   2      389.91      426.68     40.73 o 
  -5   7   2     5227.09     5102.52    150.87 o 
  -4   7   2     1006.30     1010.35     35.77 o 
  -3   7   2     4352.31     4183.55     95.09 o 
  -2   7   2      708.11      776.02     25.36 o 
  -1   7   2    12012.40    11750.11    309.27 o 
   0   7   2     3004.36     2985.49     67.07 o 
   1   7   2    11827.75    11601.43    259.20 o 
   2   7   2      717.08      807.71     35.55 o 
   3   7   2     4502.24     4484.63    293.31 o 
   4   7   2      953.32      968.87     45.76 o 
   5   7   2     5326.36     5409.44    137.61 o 
   6   7   2      447.95      513.88     45.20 o 
   7   7   2      167.94      158.11     39.24 o 
   8   7   2     1158.71     1324.18     74.48 o 
   9   7   2       99.18      118.25     43.10 o 
  10   7   2     2319.24     2586.56    196.67 o 
  11   7   2       74.80      -39.74     76.99 o 
 -11   8   2      377.20      359.66    102.61 o 
 -10   8   2     1396.04     1481.50    142.50 o 
  -9   8   2     2055.50     2239.16    160.82 o 
  -8   8   2     3638.65     3698.60    132.73 o 
  -7   8   2      989.73     1184.98     66.41 o 
  -6   8   2     2027.03     1928.02     78.80 o 
  -5   8   2     3845.70     3937.73    123.29 o 
  -4   8   2     2649.26     2731.24     89.27 o 
  -3   8   2     5599.20     5427.75    120.51 o 
  -2   8   2     7183.22     7576.60    148.39 o 
  -1   8   2    21832.41    22152.02    446.45 o 
   0   8   2     5694.58     5254.94    122.77 o 
   1   8   2    22591.78    23873.30    524.09 o 
   2   8   2     7148.04     7612.37    204.88 o 
   3   8   2     5250.56     5221.81    219.69 o 
   4   8   2     2779.32     2741.40     74.98 o 
   5   8   2     3679.24     3627.61    154.16 o 
   6   8   2     1955.63     1802.81     76.44 o 
   7   8   2      889.56      925.24     60.98 o 
   8   8   2     3660.51     3569.11    130.15 o 
   9   8   2     2018.93     2025.23     97.89 o 
  10   8   2     1434.81     1664.26     96.38 o 
  11   8   2      384.16      367.42    113.78 o 
 -11   9   2      262.91      336.53     99.97 o 
 -10   9   2     1158.14     1151.17    128.53 o 
  -9   9   2      155.88      248.83     73.11 o 
  -8   9   2      152.95      168.19     39.02 o 
  -7   9   2       95.20      115.11     53.26 o 
  -6   9   2     3432.84     3521.52    118.68 o 
  -5   9   2     4345.07     4541.37    139.59 o 
  -4   9   2      245.15      224.53     25.08 o 
  -3   9   2     3547.53     3371.49     88.18 o 
  -2   9   2      303.81      321.40     24.10 o 
  -1   9   2     9282.63     8944.27    204.12 o 
   0   9   2      107.26      105.98     18.15 o 
   1   9   2     9278.18     8966.52    204.90 o 
   2   9   2      321.87      334.36     22.73 o 
   3   9   2     3710.40     3569.48    107.60 o 
   4   9   2      263.09      270.60     29.37 o 
   5   9   2     4307.85     4312.28    133.94 o 
   6   9   2     3552.48     3556.18    120.02 o 
   7   9   2       85.22       53.53     32.35 o 
   8   9   2      168.51      141.87     40.61 o 
   9   9   2      174.92      270.11     66.52 o 
  10   9   2     1174.49     1363.06     89.36 o 
  11   9   2      265.97      408.40    112.70 o 
 -11  10   2      353.82      339.95     97.17 o 
 -10  10   2      640.64      724.76    107.73 o 
  -9  10   2     2323.88     2585.90    111.25 o 
  -8  10   2      517.90      553.95     54.01 o 
  -7  10   2     1351.60     1360.52     71.16 o 
  -6  10   2      702.61      697.72     77.49 o 
  -5  10   2     4033.99     4076.45    128.24 o 
  -4  10   2     1654.68     1625.17     64.24 o 
  -3  10   2     8622.18     8492.56    231.89 o 
  -2  10   2     1123.27     1323.83     43.29 o 
  -1  10   2     5825.57     5793.20    137.75 o 
   0  10   2     1756.54     1661.53     48.10 o 
   1  10   2     5674.06     5540.72    132.05 o 
   2  10   2     1131.84     1334.92     66.83 o 
   3  10   2     8490.69     8151.68    223.27 o 
   4  10   2     1702.18     1714.05     55.08 o 
   5  10   2     3835.14     3802.31    209.36 o 
   6  10   2      695.53      812.57     96.40 o 
   7  10   2     1255.35     1230.61     88.51 o 
   8  10   2      526.44      450.92     52.06 o 
   9  10   2     2290.08     2103.08    101.19 o 
  10  10   2      667.00      819.41     76.16 o 
  11  10   2      360.56      396.70     75.96 o 
 -11  11   2       96.28      145.14     75.75 o 
 -10  11   2      515.88      400.49     87.39 o 
  -9  11   2      747.96      778.59     92.30 o 
  -8  11   2      648.95      643.81     58.10 o 
  -7  11   2      222.39      181.59     44.64 o 
  -6  11   2     1594.61     1668.32     74.62 o 
  -5  11   2     3440.37     3307.66    110.67 o 
  -4  11   2     2742.46     2668.56     91.18 o 
  -3  11   2     4830.36     4389.70    130.46 o 
  -2  11   2     4789.15     4491.20    112.22 o 
  -1  11   2     1507.03     1489.05     46.60 o 
   0  11   2       32.23       28.82     11.95 o 
   1  11   2     1368.90     1350.90     43.59 o 
   2  11   2     4765.99     4584.50    178.80 o 
   3  11   2     4929.51     4835.67    141.75 o 
   4  11   2     2768.03     2650.51     75.98 o 
   5  11   2     3293.59     3261.90    109.86 o 
   6  11   2     1589.62     1603.71     74.66 o 
   7  11   2      262.58      201.19     40.02 o 
   8  11   2      669.44      714.80     67.83 o 
   9  11   2      712.20      646.88     63.83 o 
  10  11   2      502.08      714.84     72.63 o 
  11  11   2       96.52       57.61     59.58 o 
 -10  12   2      215.93      229.66     62.21 o 
  -9  12   2      949.06     1098.51     75.44 o 
  -8  12   2       11.78       -5.20     39.24 o 
  -7  12   2     3743.83     3643.52    128.59 o 
  -6  12   2      288.96      377.38     41.70 o 
  -5  12   2     3234.91     3322.69    112.20 o 
  -4  12   2      446.97      532.35     76.52 o 
  -3  12   2     6396.57     6197.61    176.89 o 
  -2  12   2      882.47      938.63     56.74 o 
  -1  12   2     2657.49     2715.61     93.71 o 
   0  12   2      507.37      518.70     32.16 o 
   1  12   2     2598.07     2465.10     79.63 o 
   2  12   2      860.53      890.13     43.68 o 
   3  12   2     6146.79     6093.70    173.68 o 
   4  12   2      500.28      560.65     42.73 o 
   5  12   2     3033.85     2811.79    122.20 o 
   6  12   2      263.30      343.05     41.62 o 
   7  12   2     3793.34     3723.77    142.33 o 
   8  12   2        6.87       15.20     37.44 o 
   9  12   2      977.64     1025.64    135.64 o 
  10  12   2      242.67      314.59     65.73 o 
 -10  13   2      799.89      895.93    180.30 o 
  -9  13   2     1123.00     1160.75     76.91 o 
  -8  13   2       93.02       59.48     37.10 o 
  -7  13   2     1326.52     1520.13     76.98 o 
  -6  13   2     2656.89     2552.59    129.74 o 
  -5  13   2     2612.71     2347.07     88.57 o 
  -4  13   2      284.41      247.28     31.83 o 
  -3  13   2     2411.48     2421.25     84.95 o 
  -2  13   2     6048.27     5571.33    160.32 o 
  -1  13   2       43.97       41.97     19.39 o 
   0  13   2     6223.41     6266.22    204.28 o 
   1  13   2       29.99        6.00     19.41 o 
   2  13   2     5950.87     5887.22    167.61 o 
   3  13   2     2403.98     2545.30     88.16 o 
   4  13   2      337.19      374.96     36.87 o 
   5  13   2     2515.03     2260.60     87.37 o 
   6  13   2     2589.04     2638.15    102.21 o 
   7  13   2     1382.61     1637.83     79.27 o 
   8  13   2       95.08       63.56     39.00 o 
   9  13   2     1103.58     1220.18     99.39 o 
  10  13   2      808.58     1108.56    199.47 o 
 -10  14   2       38.86      102.97     55.29 o 
  -9  14   2      762.23      851.55     70.57 o 
  -8  14   2      143.79      107.63     52.27 o 
  -7  14   2     1828.48     1926.76     87.24 o 
  -6  14   2      662.12      702.79     53.82 o 
  -5  14   2     1989.39     1998.73     81.20 o 
  -4  14   2       34.46       35.35     24.42 o 
  -3  14   2     2010.90     1906.04     73.10 o 
  -2  14   2      638.89      678.03     41.55 o 
  -1  14   2     2010.89     2034.73     73.51 o 
   0  14   2      445.79      493.92     40.97 o 
   1  14   2     1925.43     1853.58     69.51 o 
   2  14   2      606.55      687.75     43.00 o 
   3  14   2     1990.49     2010.10     76.73 o 
   4  14   2       42.89       53.89     31.91 o 
   5  14   2     2055.26     2036.34    134.36 o 
   6  14   2      580.52      641.38     54.19 o 
   7  14   2     1858.90     1717.37     83.34 o 
   8  14   2      125.11      191.56     61.65 o 
   9  14   2      748.55      759.65     79.49 o 
  10  14   2       39.39      101.47     58.01 o 
  -9  15   2     1509.70     1493.95     97.87 o 
  -8  15   2      164.48      207.02     47.38 o 
  -7  15   2     1199.80     1235.18     70.50 o 
  -6  15   2     1860.88     1773.02     79.84 o 
  -5  15   2      851.53      833.11     53.44 o 
  -4  15   2     2072.31     1883.45     76.30 o 
  -3  15   2      242.01      276.99     33.21 o 
  -2  15   2     3729.87     3720.64    117.42 o 
  -1  15   2      153.11      205.34     29.61 o 
   0  15   2     1073.08     1109.42     94.07 o 
   1  15   2      132.15      182.60     26.61 o 
   2  15   2     3815.97     3927.23    122.85 o 
   3  15   2      223.41      316.82     39.70 o 
   4  15   2     2139.74     1939.12     83.60 o 
   5  15   2      855.25      890.53     56.33 o 
   6  15   2     1786.32     1807.62     82.69 o 
   7  15   2     1260.46     1230.67     72.19 o 
   8  15   2      182.18      220.05     82.12 o 
   9  15   2     1488.43     1392.43    147.08 o 
  -9  16   2      439.24      468.16     66.24 o 
  -8  16   2      300.56      212.95     58.13 o 
  -7  16   2      128.37      104.85     39.26 o 
  -6  16   2      491.37      526.50     49.62 o 
  -5  16   2      761.17      729.86    100.22 o 
  -4  16   2      505.88      439.15     40.62 o 
  -3  16   2     1323.83     1334.41     61.16 o 
  -2  16   2      805.42      921.97     52.52 o 
  -1  16   2     2433.70     2280.06     92.71 o 
   0  16   2     1872.90     1805.97     80.51 o 
   1  16   2     2540.50     2651.55     98.22 o 
   2  16   2      801.40      884.80     50.89 o 
   3  16   2     1360.59     1521.38     67.72 o 
   4  16   2      457.50      489.32     45.61 o 
   5  16   2      808.94      883.79     57.78 o 
   6  16   2      420.68      389.55     46.57 o 
   7  16   2      122.73       88.82     39.52 o 
   8  16   2      266.59      305.88     59.07 o 
   9  16   2      431.93      589.02    141.80 o 
  -8  17   2      329.45      338.38     56.19 o 
  -7  17   2      839.82      824.82     62.69 o 
  -6  17   2      906.12      830.94     67.32 o 
  -5  17   2      749.50      723.92     51.48 o 
  -4  17   2      739.66      700.73     48.44 o 
  -3  17   2      107.66       97.25     28.72 o 
  -2  17   2     1826.89     1812.86     72.13 o 
  -1  17   2      293.81      321.63     66.28 o 
   0  17   2      692.08      645.24     48.29 o 
   1  17   2      291.56      356.72     37.46 o 
   2  17   2     1782.78     1723.39     72.30 o 
   3  17   2      129.43      130.50     31.25 o 
   4  17   2      769.37      693.13     58.64 o 
   5  17   2      756.24      672.81     55.56 o 
   6  17   2      902.70      791.45     60.92 o 
   7  17   2      867.99      835.32     64.63 o 
   8  17   2      337.09      313.77     60.13 o 
  -8  18   2      376.34      313.02     55.02 o 
  -7  18   2       67.63       76.46     81.26 o 
  -6  18   2      508.01      457.92     48.34 o 
  -5  18   2      172.98      109.69     34.96 o 
  -4  18   2      986.79      883.97     53.22 o 
  -3  18   2       21.04       55.27     26.30 o 
  -2  18   2     1267.18     1249.52     59.49 o 
  -1  18   2      920.15      940.47     57.13 o 
   0  18   2     2832.85     2809.55    110.63 o 
   1  18   2      938.37     1001.38     62.21 o 
   2  18   2     1143.85     1231.42     63.70 o 
   3  18   2       24.58        9.25     28.06 o 
   4  18   2      974.71      936.65     58.27 o 
   5  18   2      194.32      139.37     38.64 o 
   6  18   2      450.48      420.26     72.57 o 
   7  18   2       55.61       32.50     44.57 o 
   8  18   2      403.01      353.17     64.98 o 
  -7  19   2      433.93      427.91     54.59 o 
  -6  19   2     1237.28     1290.37    184.72 o 
  -5  19   2      465.04      445.87     63.57 o 
  -4  19   2     1712.17     1679.21    104.52 o 
  -3  19   2      664.82      704.26     53.38 o 
  -2  19   2      159.30      216.77     42.84 o 
  -1  19   2      524.90      522.86     79.94 o 
   0  19   2      467.20      419.31     43.76 o 
   1  19   2      540.24      536.84     49.91 o 
   2  19   2      174.00      234.23     37.29 o 
   3  19   2      676.27      765.54     54.48 o 
   4  19   2     1696.59     1623.76     76.69 o 
   5  19   2      440.27      441.24     51.30 o 
   6  19   2     1265.56     1132.76     78.73 o 
   7  19   2      460.68      556.61     92.21 o 
  -7  20   2       69.74       28.87     75.29 o 
  -6  20   2      605.80      720.88    111.45 o 
  -5  20   2       12.37        0.16     60.54 o 
  -4  20   2      430.01      682.92    210.72 o 
  -3  20   2      224.04      221.91     56.88 o 
  -2  20   2     1515.05     1372.99    115.33 o 
  -1  20   2      228.25      236.60     85.22 o 
   0  20   2      584.28      610.03     50.81 o 
   1  20   2      232.02      203.69     36.55 o 
   2  20   2     1469.77     1496.24     71.42 o 
   3  20   2      200.59      229.30     39.71 o 
   4  20   2      476.45      471.45     50.29 o 
   5  20   2        7.57      -38.30     38.30 o 
   6  20   2      640.45      643.76    102.99 o 
   7  20   2       61.72       44.00     64.89 o 
  -6  21   2     1156.27      848.17    117.66 o 
  -5  21   2      725.96      874.86    112.70 o 
  -4  21   2     1088.11     1249.12    120.61 o 
  -3  21   2      463.71      371.15     76.68 o 
  -2  21   2       83.14       -5.59     50.14 o 
  -1  21   2      286.89      290.12     66.44 o 
   0  21   2      597.10      524.61     62.79 o 
   1  21   2      279.70      229.22     38.74 o 
   2  21   2       96.06       61.92     48.51 o 
   3  21   2      456.74      505.89     53.93 o 
   4  21   2     1086.66     1109.81     91.04 o 
   5  21   2      679.60      754.87     67.85 o 
   6  21   2     1172.00     1168.32     81.79 o 
  -5  22   2       35.81       88.79     71.72 o 
  -4  22   2     1324.20     1376.87    128.37 o 
  -3  22   2      315.53      470.50     83.36 o 
  -2  22   2      206.62      136.13     64.73 o 
  -1  22   2      479.25      489.43     79.63 o 
   0  22   2      743.94      674.62     86.31 o 
   1  22   2      454.58      431.30     46.20 o 
   2  22   2      239.15      252.64     51.23 o 
   3  22   2      334.10      335.01     48.37 o 
   4  22   2     1330.64     1358.45     81.55 o 
   5  22   2       29.38       53.32     43.80 o 
  -4  23   2      433.77      435.26     88.95 o 
  -3  23   2       93.46      118.59     72.34 o 
  -2  23   2      839.08      897.53    103.85 o 
  -1  23   2      237.89      293.54     73.89 o 
   0  23   2      231.88      338.09     70.47 o 
   1  23   2      229.48      266.68     65.20 o 
   2  23   2      833.59      948.19    118.59 o 
   3  23   2      101.79      103.82     66.36 o 
   4  23   2      446.24      466.34     58.29 o 
  -2  24   2      255.13      217.47     72.03 o 
  -1  24   2      670.15      661.27     92.52 o 
   0  24   2      531.26      631.62     89.72 o 
   1  24   2      670.81      731.12     91.12 o 
   2  24   2      299.66      280.96     66.90 o 
   2   0   3    17679.36    18937.26    425.88 o 
   3   0   3     9793.31     9894.55    201.90 o 
   4   0   3     1138.68     1130.43     55.41 o 
   5   0   3      847.43      850.75     28.55 o 
   6   0   3     1492.67     1407.32     38.69 o 
   7   0   3     5148.10     5481.20    145.54 o 
   8   0   3     7525.19     7086.47    215.85 o 
   9   0   3     2144.85     1975.72    113.65 o 
  10   0   3      806.72      601.04    108.35 o 
  11   0   3     2365.39     2690.10    206.14 o 
  12   0   3     2057.21     2051.65    192.02 o 
 -12   1   3      355.77      251.93    107.26 o 
 -11   1   3      469.20      377.67    106.64 o 
 -10   1   3       71.64        2.48     66.13 o 
  -9   1   3        7.16       11.02     60.54 o 
  -8   1   3      282.70      334.22     45.73 o 
  -7   1   3     1006.03      956.90     52.67 o 
  -6   1   3      232.97      235.81     20.31 o 
  -5   1   3      210.30      192.77     16.06 o 
  -4   1   3      276.43      305.24     72.10 o 
  -3   1   3    13732.67    13648.02    317.14 o 
  -2   1   3     8785.40     8734.66    233.70 o 
  -1   1   3     8888.95     9614.01    252.34 o 
   0   1   3     4600.76     4481.02    141.21 o 
   1   1   3     8591.85     9179.80    242.09 o 
   2   1   3     8849.80     8870.13    207.71 o 
   3   1   3    13412.17    13321.31    305.64 o 
   4   1   3      291.89      291.06     26.76 o 
   5   1   3      249.98      236.54     18.08 o 
   6   1   3      225.55      229.15     16.23 o 
   7   1   3      919.07      795.80     53.36 o 
   8   1   3      342.86      410.51     49.07 o 
   9   1   3        8.30       31.76     58.37 o 
  10   1   3       83.52       71.60     52.00 o 
  11   1   3      454.50      504.96    115.49 o 
  12   1   3      349.96      341.66    114.25 o 
 -12   2   3     1180.10     1520.92    167.80 o 
 -11   2   3     2262.66     2407.90    192.95 o 
 -10   2   3     1096.93     1080.85    126.05 o 
  -9   2   3      825.08      719.17    106.95 o 
  -8   2   3     2891.18     2800.16    180.37 o 
  -7   2   3     4921.01     4810.13    191.45 o 
  -6   2   3     2196.61     2201.01     50.09 o 
  -5   2   3     3088.33     2926.05     74.33 o 
  -4   2   3     2071.31     2241.02    122.82 o 
  -3   2   3    24103.12    25401.31    599.68 o 
  -2   2   3     1488.19     1524.61     43.74 o 
  -1   2   3    10823.74    11509.12    267.12 o 
   0   2   3      414.98      479.07     27.24 o 
   1   2   3    10443.37    10820.29    424.16 o 
   2   2   3     1411.12     1504.13     42.19 o 
   3   2   3    23992.14    23019.98    548.56 o 
   4   2   3     1983.13     2100.71     41.44 o 
   5   2   3     3081.74     2906.30     55.54 o 
   6   2   3     2233.39     2248.72     67.79 o 
   7   2   3     5099.95     5183.74    121.84 o 
   8   2   3     2948.86     2882.77     96.07 o 
   9   2   3      806.19      801.06     66.20 o 
  10   2   3     1072.33     1189.22    127.44 o 
  11   2   3     2286.24     2457.06    141.42 o 
  12   2   3     1171.76     1389.91    168.11 o 
 -12   3   3      453.02      612.37    124.96 o 
 -11   3   3      147.98      322.72     98.41 o 
 -10   3   3      124.53       72.18     72.03 o 
  -9   3   3       95.61       44.08     63.64 o 
  -8   3   3      241.13      231.91     69.23 o 
  -7   3   3     3198.36     3396.79    123.88 o 
  -6   3   3     3432.23     3413.37    120.84 o 
  -5   3   3     2999.97     2956.42     75.59 o 
  -4   3   3     1869.98     1677.90     53.94 o 
  -3   3   3    19524.54    19814.86    454.68 o 
  -2   3   3     8549.91     8823.44    246.13 o 
  -1   3   3    21623.58    21752.82    499.62 o 
   0   3   3     5562.52     5661.28    180.56 o 
   1   3   3    21998.00    22322.66    764.50 o 
   2   3   3     8859.30     9243.68    217.24 o 
   3   3   3    19802.77    19997.32    497.39 o 
   4   3   3     1949.07     1863.68     39.03 o 
   5   3   3     2781.75     2762.71     53.36 o 
   6   3   3     3400.25     3284.92     68.31 o 
   7   3   3     3028.60     2990.65     81.10 o 
   8   3   3      266.05      298.31     38.90 o 
   9   3   3       87.97      137.77     43.88 o 
  10   3   3      150.88      215.01    102.76 o 
  11   3   3      157.80      191.46     68.32 o 
  12   3   3      425.82      252.87    113.32 o 
 -12   4   3     1251.49     1322.08    158.64 o 
 -11   4   3     1047.41     1128.82    137.22 o 
 -10   4   3      998.92     1256.42    134.89 o 
  -9   4   3      568.31      642.33     97.33 o 
  -8   4   3      804.83      791.35     99.19 o 
  -7   4   3     5532.08     5508.69    213.62 o 
  -6   4   3     2869.19     3113.07     93.90 o 
  -5   4   3     5288.95     5478.69    141.21 o 
  -4   4   3     2607.22     2676.42    125.07 o 
  -3   4   3    15981.29    16075.18    371.62 o 
  -2   4   3     4133.71     4380.18    175.12 o 
  -1   4   3     7353.38     7305.48    214.68 o 
   0   4   3      804.02      831.72     74.66 o 
   1   4   3     7416.89     7516.74    238.68 o 
   2   4   3     3859.75     3821.66    184.06 o 
   3   4   3    15617.56    15788.01    426.39 o 
   4   4   3     2707.28     2738.89     87.46 o 
   5   4   3     5384.40     5497.74    101.95 o 
   6   4   3     2889.62     2857.96     61.94 o 
   7   4   3     5778.07     5768.84    133.79 o 
   8   4   3      764.57      801.17     52.32 o 
   9   4   3      521.23      597.71     60.21 o 
  10   4   3      929.80     1199.60    136.45 o 
  11   4   3     1079.80      807.65    128.37 o 
  12   4   3     1256.05     1016.59    153.68 o 
 -12   5   3      298.09      115.96     96.55 o 
 -11   5   3      364.84      200.09     94.84 o 
 -10   5   3      462.10      622.46    102.61 o 
  -9   5   3       92.01      -21.58     58.99 o 
  -8   5   3      189.27      204.78     51.06 o 
  -7   5   3     4617.49     4808.70    273.47 o 
  -6   5   3     4023.77     3977.70    113.14 o 
  -5   5   3      185.38      200.05     23.42 o 
  -4   5   3    11128.35    11328.83    237.88 o 
  -3   5   3     2849.44     2994.30     89.33 o 
  -2   5   3    11446.72    11684.44    271.40 o 
  -1   5   3      168.04      176.13     15.72 o 
   0   5   3    13606.67    13120.47    410.24 o 
   1   5   3      132.20      138.32     15.25 o 
   2   5   3    11879.96    12334.63    277.36 o 
   3   5   3     2866.42     2831.05     60.32 o 
   4   5   3    11321.70    11483.67    186.23 o 
   5   5   3      118.26      145.05     15.50 o 
   6   5   3     4008.23     3973.11     95.82 o 
   7   5   3     4495.05     4538.72    146.98 o 
   8   5   3      151.29      157.90     34.13 o 
   9   5   3      117.33      117.06     41.61 o 
  10   5   3      492.33      500.92    105.87 o 
  11   5   3      369.68      325.36    105.71 o 
  12   5   3      275.05      148.55    101.21 o 
 -11   6   3     1088.48     1051.36    135.98 o 
 -10   6   3      313.67      437.43     93.60 o 
  -9   6   3     1119.23     1005.41    112.23 o 
  -8   6   3      970.70     1128.22    178.90 o 
  -7   6   3     4152.31     4375.60    157.19 o 
  -6   6   3     5342.17     5238.82    158.28 o 
  -5   6   3     1120.45     1269.39     56.00 o 
  -4   6   3     6270.07     6482.48    155.19 o 
  -3   6   3     3284.48     3274.17     83.81 o 
  -2   6   3     8147.92     8671.77    250.59 o 
  -1   6   3    19218.27    18728.66    427.94 o 
   0   6   3        1.53       29.79     22.12 o 
   1   6   3    19586.37    20209.86    395.81 o 
   2   6   3     8615.29     9173.76    209.94 o 
   3   6   3     3374.83     3379.22     85.79 o 
   4   6   3     6598.74     6867.07    124.49 o 
   5   6   3     1131.95     1188.47     40.95 o 
   6   6   3     5314.99     5513.71    143.22 o 
   7   6   3     4348.54     4496.34    126.56 o 
   8   6   3      921.26     1132.60     82.96 o 
   9   6   3     1115.17     1093.66     72.05 o 
  10   6   3      293.56      345.07     94.07 o 
  11   6   3     1105.16     1183.30    149.33 o 
 -11   7   3      336.11      174.79     89.26 o 
 -10   7   3      527.20      669.81    107.88 o 
  -9   7   3      329.52      391.17     81.03 o 
  -8   7   3      297.84      282.05     53.60 o 
  -7   7   3      944.15     1051.85    118.70 o 
  -6   7   3     2558.10     2252.45     86.53 o 
  -5   7   3      874.50      964.29     48.89 o 
  -4   7   3     4021.62     3888.66    123.62 o 
  -3   7   3      245.71      250.38     21.75 o 
  -2   7   3    12318.75    12060.79    272.87 o 
  -1   7   3     2123.08     2206.18     52.06 o 
   0   7   3    37209.87    37487.27    848.99 o 
   1   7   3     2066.33     2166.35     56.31 o 
   2   7   3    12235.57    11740.26    263.87 o 
   3   7   3      221.70      264.74     21.05 o 
   4   7   3     3899.13     3783.04    114.53 o 
   5   7   3      800.44      894.01     50.20 o 
   6   7   3     2444.74     2506.56    110.06 o 
   7   7   3     1042.40     1084.00     75.71 o 
   8   7   3      298.72      377.48     48.13 o 
   9   7   3      321.77      347.31     51.85 o 
  10   7   3      545.50      629.30    122.20 o 
  11   7   3      336.63      421.13    112.85 o 
 -11   8   3      988.88     1097.77    135.36 o 
 -10   8   3      765.59     1023.88    123.72 o 
  -9   8   3     1535.82     1657.99    138.15 o 
  -8   8   3      985.50      982.27     66.20 o 
  -7   8   3     5330.67     5551.46    173.17 o 
  -6   8   3     2848.19     2814.18    100.68 o 
  -5   8   3      756.72      883.42     47.46 o 
  -4   8   3      725.35      703.47     35.47 o 
  -3   8   3     3653.87     3742.84     87.31 o 
  -2   8   3    14162.54    14284.46    270.47 o 
  -1   8   3     5994.25     5893.09    125.51 o 
   0   8   3     1317.40     1215.43     36.33 o 
   1   8   3     6030.12     5945.28    138.66 o 
   2   8   3    14560.42    15113.75    337.08 o 
   3   8   3     3675.84     3619.10     93.07 o 
   4   8   3      764.71      768.28     41.22 o 
   5   8   3      784.29      838.89     53.39 o 
   6   8   3     3076.79     2996.12    105.34 o 
   7   8   3     5244.88     5224.27    165.04 o 
   8   8   3      924.00     1020.42     66.90 o 
   9   8   3     1552.24     1547.99     86.26 o 
  10   8   3      783.39      840.53     91.50 o 
  11   8   3     1026.38     1088.15    146.38 o 
 -11   9   3      835.15      859.03    120.15 o 
 -10   9   3      479.78      702.87    104.47 o 
  -9   9   3       21.52      -53.40     53.40 o 
  -8   9   3      256.69      285.85     43.73 o 
  -7   9   3      243.16      270.15     44.92 o 
  -6   9   3     4450.71     4150.11    134.54 o 
  -5   9   3     3712.24     3676.20    118.15 o 
  -4   9   3     3253.73     3032.27    137.63 o 
  -3   9   3      110.59      110.14     16.65 o 
  -2   9   3    13711.32    13229.00    300.46 o 
  -1   9   3     1474.68     1567.57     46.10 o 
   0   9   3     6909.72     7145.83    163.99 o 
   1   9   3     1444.80     1593.35     46.61 o 
   2   9   3    13892.08    13511.69    303.47 o 
   3   9   3      117.31      160.73     20.73 o 
   4   9   3     3171.54     3079.39     99.01 o 
   5   9   3     3773.65     3547.45    115.39 o 
   6   9   3     4252.88     4272.64    137.34 o 
   7   9   3      278.93      313.60     42.67 o 
   8   9   3      222.15      263.20     53.62 o 
   9   9   3       21.17       64.22     43.89 o 
  10   9   3      493.34      669.36     80.85 o 
  11   9   3      824.03      921.77    125.27 o 
 -11  10   3      468.72      489.59    100.28 o 
 -10  10   3      297.03      200.86     74.66 o 
  -9  10   3     1017.52     1212.49    118.13 o 
  -8  10   3      757.83      804.95     61.62 o 
  -7  10   3     1709.70     1694.10     78.94 o 
  -6  10   3      656.86      640.00     49.09 o 
  -5  10   3      865.06      897.67     49.95 o 
  -4  10   3     3003.54     2970.41     97.28 o 
  -3  10   3     1908.05     1783.32     64.60 o 
  -2  10   3    13908.37    13805.70    378.74 o 
  -1  10   3     2273.26     2245.61     61.65 o 
   0  10   3     2056.72     1903.27     53.15 o 
   1  10   3     2200.39     2186.37     63.16 o 
   2  10   3    13750.20    13463.83    351.10 o 
   3  10   3     2009.72     2003.14     70.39 o 
   4  10   3     2848.27     2775.51     92.67 o 
   5  10   3      850.02      877.30     51.60 o 
   6  10   3      629.63      635.61     49.23 o 
   7  10   3     1776.09     1800.70     81.75 o 
   8  10   3      749.27      888.73     64.11 o 
   9  10   3      997.70     1187.43     78.80 o 
  10  10   3      288.51      470.90     65.31 o 
  11  10   3      487.90      480.07     79.44 o 
 -11  11   3      156.03      107.88     76.22 o 
 -10  11   3      795.16      755.18    105.40 o 
  -9  11   3     1041.08     1137.36    121.54 o 
  -8  11   3     2127.90     1981.03     90.77 o 
  -7  11   3     1044.74     1007.99     62.85 o 
  -6  11   3     2575.72     2510.70    116.94 o 
  -5  11   3     3374.92     3183.61    107.83 o 
  -4  11   3     2785.89     2849.87    136.45 o 
  -3  11   3      929.64      854.96     42.73 o 
  -2  11   3     3954.94     3922.75    115.65 o 
  -1  11   3     1504.57     1546.90     41.39 o 
   0  11   3     2662.08     2766.38     73.08 o 
   1  11   3     1524.79     1480.37     63.18 o 
   2  11   3     4059.89     4005.10    118.42 o 
   3  11   3      948.46      926.63     51.10 o 
   4  11   3     2716.33     2754.13     93.16 o 
   5  11   3     3442.78     3291.95    110.67 o 
   6  11   3     2532.89     2464.19     94.64 o 
   7  11   3     1015.46     1068.51     64.92 o 
   8  11   3     2078.13     2065.19    118.37 o 
   9  11   3     1074.73     1226.30    159.08 o 
  10  11   3      799.40      753.60     74.37 o 
  11  11   3      160.63       63.11     59.82 o 
 -10  12   3       16.60       43.93     66.28 o 
  -9  12   3      335.39      375.71     61.91 o 
  -8  12   3      733.37      702.87     59.95 o 
  -7  12   3      558.81      719.37     56.66 o 
  -6  12   3     2622.36     2644.47     98.96 o 
  -5  12   3      381.40      425.65     64.10 o 
  -4  12   3     1732.55     1720.92     68.40 o 
  -3  12   3     1729.27     1521.94     60.34 o 
  -2  12   3     7431.98     7254.34    199.99 o 
  -1  12   3      317.73      330.05     27.41 o 
   0  12   3     2987.49     3128.40     94.89 o 
   1  12   3      317.90      355.41     28.90 o 
   2  12   3     7239.95     7128.82    197.66 o 
   3  12   3     1847.60     1736.49     67.13 o 
   4  12   3     1563.35     1543.82     65.08 o 
   5  12   3      399.02      526.54     44.30 o 
   6  12   3     2717.77     2730.65    101.85 o 
   7  12   3      616.05      674.34     55.77 o 
   8  12   3      739.71      743.47     63.03 o 
   9  12   3      295.38      262.57     79.23 o 
  10  12   3       11.63      133.12     56.68 o 
 -10  13   3      761.78      689.92     78.81 o 
  -9  13   3     1061.22      905.88     79.25 o 
  -8  13   3     1150.66     1144.96     75.26 o 
  -7  13   3     1984.33     2265.21    119.16 o 
  -6  13   3     5005.65     4903.29    156.45 o 
  -5  13   3     1522.83     1463.17     69.29 o 
  -4  13   3     1892.95     1708.55     69.32 o 
  -3  13   3     3436.83     3340.14    106.33 o 
  -2  13   3     3453.35     3450.01    173.56 o 
  -1  13   3     6748.21     6300.82    176.51 o 
   0  13   3       29.95       64.03     19.98 o 
   1  13   3     6672.53     6541.72    181.62 o 
   2  13   3     3598.17     3684.88    113.69 o 
   3  13   3     3352.08     3293.82    106.20 o 
   4  13   3     1770.94     1660.59     69.14 o 
   5  13   3     1547.92     1525.87     70.16 o 
   6  13   3     4962.32     5011.75    158.82 o 
   7  13   3     1942.46     2085.97     91.70 o 
   8  13   3     1139.96     1205.22     74.95 o 
   9  13   3     1071.90     1199.94     81.66 o 
  10  13   3      750.17      897.98    111.45 o 
 -10  14   3      290.17      224.96     60.72 o 
  -9  14   3      119.33      258.05     56.58 o 
  -8  14   3      191.37      123.95     43.78 o 
  -7  14   3      346.36      315.32     44.24 o 
  -6  14   3     3326.75     3200.55    113.89 o 
  -5  14   3       69.52       63.91     31.15 o 
  -4  14   3      147.03      176.73     29.29 o 
  -3  14   3     3736.12     3656.34    115.03 o 
  -2  14   3     2550.50     2447.87     83.45 o 
  -1  14   3     2620.23     2596.84     86.90 o 
   0  14   3     5059.82     5003.96    168.32 o 
   1  14   3     2489.19     2389.24     81.25 o 
   2  14   3     2478.12     2371.96     82.55 o 
   3  14   3     3933.48     3944.87    143.11 o 
   4  14   3      179.21      239.47     32.79 o 
   5  14   3       55.70       71.98     29.14 o 
   6  14   3     3395.12     3326.06    119.20 o 
   7  14   3      364.50      471.14     51.86 o 
   8  14   3      164.98       85.64     41.58 o 
   9  14   3      112.44       23.00     64.42 o 
  10  14   3      303.95      326.34    153.37 o 
  -9  15   3      822.37      881.88     79.34 o 
  -8  15   3      707.28      628.67     85.94 o 
  -7  15   3     1533.95     1488.36     95.47 o 
  -6  15   3     2320.47     2358.99     93.24 o 
  -5  15   3     1667.75     1685.87     73.53 o 
  -4  15   3        2.34       35.29     23.88 o 
  -3  15   3     5121.65     4810.16    144.72 o 
  -2  15   3     1576.48     1565.31     88.22 o 
  -1  15   3     7452.91     7382.63    238.10 o 
   0  15   3      242.68      257.02     35.47 o 
   1  15   3     7464.33     7145.91    201.02 o 
   2  15   3     1548.36     1522.17     90.19 o 
   3  15   3     5047.41     4912.87    149.55 o 
   4  15   3        9.10       29.99     26.54 o 
   5  15   3     1653.95     1677.97     90.97 o 
   6  15   3     2318.64     2270.33     93.96 o 
   7  15   3     1508.34     1717.99     91.93 o 
   8  15   3      724.43      612.90     62.74 o 
   9  15   3      810.65      747.73     81.30 o 
  -9  16   3      196.47      116.15     64.81 o 
  -8  16   3      341.83      326.63     49.73 o 
  -7  16   3      205.02      140.46     52.42 o 
  -6  16   3      453.27      542.19     47.87 o 
  -5  16   3      220.70      219.52     33.86 o 
  -4  16   3      738.71      711.37     78.13 o 
  -3  16   3     1940.18     1821.46     88.91 o 
  -2  16   3     1955.42     1899.31     71.99 o 
  -1  16   3      773.99      798.42     48.74 o 
   0  16   3      229.48      222.68     34.23 o 
   1  16   3      738.22      831.09     47.42 o 
   2  16   3     1961.80     2010.35     76.59 o 
   3  16   3     1950.47     1937.22     77.83 o 
   4  16   3      787.93      790.08     52.81 o 
   5  16   3      177.23       50.90     33.06 o 
   6  16   3      455.98      474.53     49.53 o 
   7  16   3      191.52      138.69     64.71 o 
   8  16   3      319.60      320.36    132.80 o 
   9  16   3      226.57      326.17     63.96 o 
  -8  17   3      581.52      517.56     61.76 o 
  -7  17   3     1807.93     1697.80     83.66 o 
  -6  17   3      659.73      694.80     52.49 o 
  -5  17   3      900.58      896.35     53.09 o 
  -4  17   3      449.24      441.52     64.00 o 
  -3  17   3     3006.54     2880.50    188.06 o 
  -2  17   3      900.25      991.82     49.87 o 
  -1  17   3     1758.91     1807.11     78.55 o 
   0  17   3      606.91      730.68     49.89 o 
   1  17   3     1745.93     1702.45     82.63 o 
   2  17   3      820.59      911.62     52.56 o 
   3  17   3     3003.35     3062.74    106.30 o 
   4  17   3      492.90      473.84     48.68 o 
   5  17   3      851.39      814.66     58.52 o 
   6  17   3      689.16      593.00     56.70 o 
   7  17   3     1848.46     1860.89    158.18 o 
   8  17   3      600.76      594.59     73.06 o 
  -8  18   3      388.94      365.41     51.98 o 
  -7  18   3      151.15      205.06     83.20 o 
  -6  18   3      312.54      271.55     65.51 o 
  -5  18   3      942.76      943.77     86.52 o 
  -4  18   3       34.14       -6.74     39.71 o 
  -3  18   3      608.59      542.80     67.96 o 
  -2  18   3      777.51      834.97     89.57 o 
  -1  18   3     1998.99     1952.54     82.20 o 
   0  18   3      654.41      612.66     47.61 o 
   1  18   3     1945.74     2010.73    100.59 o 
   2  18   3      809.25      871.13     53.74 o 
   3  18   3      626.45      653.50     60.59 o 
   4  18   3       25.60        6.54     30.81 o 
   5  18   3      868.41      901.32     75.32 o 
   6  18   3      311.54      255.20     45.52 o 
   7  18   3      157.54      212.16     53.17 o 
   8  18   3      376.74      339.76     63.41 o 
  -7  19   3     2224.96     2447.79    187.20 o 
  -6  19   3      507.13      481.38     80.28 o 
  -5  19   3     2355.72     2403.25    137.18 o 
  -4  19   3     1122.49     1116.27     93.02 o 
  -3  19   3     1857.22     2015.73    116.89 o 
  -2  19   3     1194.30     1164.68    107.11 o 
  -1  19   3     1085.17      955.89     95.15 o 
   0  19   3      197.55      244.43     36.09 o 
   1  19   3     1082.74     1115.72     89.26 o 
   2  19   3     1199.90     1427.42     67.73 o 
   3  19   3     1736.61     1767.71     77.84 o 
   4  19   3     1103.68     1349.81     71.44 o 
   5  19   3     2406.18     2592.10    117.64 o 
   6  19   3      513.26      551.14     64.69 o 
   7  19   3     2266.80     2104.72    114.65 o 
  -7  20   3       97.46       -9.47     74.82 o 
  -6  20   3      181.52      110.99     76.84 o 
  -5  20   3      663.71      754.10    104.93 o 
  -4  20   3      264.48      256.07     66.34 o 
  -3  20   3      530.58      621.19     76.82 o 
  -2  20   3      424.93      459.16     77.77 o 
  -1  20   3     1513.91     1648.99    124.03 o 
   0  20   3      580.56      669.65     83.82 o 
   1  20   3     1461.84     1430.23     73.50 o 
   2  20   3      439.02      530.41     49.91 o 
   3  20   3      512.76      510.04     51.21 o 
   4  20   3      244.85      257.09     44.30 o 
   5  20   3      646.83      750.31     81.26 o 
   6  20   3      186.89      151.22    102.14 o 
   7  20   3      113.92      143.04     55.43 o 
  -6  21   3      473.86      525.91    105.09 o 
  -5  21   3     2497.34     2410.22    177.27 o 
  -4  21   3      889.39      825.35    106.02 o 
  -3  21   3     1118.01     1230.49    117.04 o 
  -2  21   3      109.61      176.03     64.26 o 
  -1  21   3      924.55      926.40     98.57 o 
   0  21   3      319.74      520.17     80.41 o 
   1  21   3      924.79      953.25     96.86 o 
   2  21   3      104.67       70.02     34.66 o 
   3  21   3     1139.85     1222.87     75.80 o 
   4  21   3      851.65      829.29    103.15 o 
   5  21   3     2519.59     2479.77    162.99 o 
   6  21   3      460.59      622.14     68.49 o 
  -5  22   3      787.17      799.42    112.54 o 
  -4  22   3      526.25      538.18     95.78 o 
  -3  22   3      390.27      431.38     84.60 o 
  -2  22   3      297.82      328.46     79.32 o 
  -1  22   3      462.81      514.58     82.58 o 
   0  22   3      926.82      821.00     95.62 o 
   1  22   3      435.52      475.46     78.39 o 
   2  22   3      289.53      233.30     39.38 o 
   3  22   3      438.17      565.54     58.18 o 
   4  22   3      506.06      456.32     55.22 o 
   5  22   3      815.73      864.32    102.30 o 
  -4  23   3      433.28      544.07     95.31 o 
  -3  23   3      902.89      810.45    107.73 o 
  -2  23   3      256.25      247.28     76.53 o 
  -1  23   3     1635.03     1805.61    138.62 o 
   0  23   3      640.66      587.54     90.19 o 
   1  23   3     1647.85     1854.20    136.76 o 
   2  23   3      270.19      227.10     67.52 o 
   3  23   3      889.79      909.20    122.71 o 
   4  23   3      408.66      381.20     76.29 o 
  -2  24   3      215.40      160.82     75.75 o 
  -1  24   3      310.45      291.52     79.17 o 
   0  24   3     1143.24     1192.46    114.71 o 
   1  24   3      303.39      248.36     73.11 o 
   2  24   3      215.90      279.57     74.20 o 
   1   0   4      760.29      726.97     37.58 o 
   2   0   4     1505.24     1565.70     45.53 o 
   3   0   4      661.97      601.48     20.97 o 
   4   0   4     1489.47     1474.81     43.04 o 
   5   0   4     2412.27     2365.61     52.79 o 
   6   0   4      543.30      576.91     36.58 o 
   7   0   4      453.88      493.59     34.33 o 
   8   0   4     2770.32     2844.14    113.85 o 
   9   0   4     4811.11     5255.09    290.90 o 
  10   0   4      700.64      772.26    113.94 o 
  11   0   4     1486.13     1363.99    152.43 o 
 -12   1   4      616.57      577.14    129.15 o 
 -11   1   4       10.55       31.36     74.20 o 
 -10   1   4      663.13      507.75    101.67 o 
  -9   1   4      860.43      988.80    117.35 o 
  -8   1   4      683.94      626.73     75.60 o 
  -7   1   4      672.91      689.84     61.16 o 
  -6   1   4      176.45      206.76     18.94 o 
  -5   1   4      518.84      476.93     22.93 o 
  -4   1   4    11641.62    11842.50    280.68 o 
  -3   1   4     1989.01     2230.32     86.25 o 
  -2   1   4    10631.82    10666.39    335.54 o 
  -1   1   4     1084.89     1206.07     37.71 o 
   0   1   4      264.40      216.70     22.82 o 
   1   1   4     1109.78     1088.77     60.23 o 
   2   1   4    10906.55    10903.78    247.90 o 
   3   1   4     2058.76     2196.63     59.46 o 
   4   1   4    11547.26    11662.94    298.33 o 
   5   1   4      514.24      480.19     26.85 o 
   6   1   4      218.19      271.43     26.43 o 
   7   1   4      720.00      647.35     38.05 o 
   8   1   4      620.04      558.20     50.82 o 
   9   1   4      868.59     1055.05     73.61 o 
  10   1   4      700.18      632.71    111.14 o 
  11   1   4       15.78      123.41     89.41 o 
  12   1   4      631.90      633.17    129.30 o 
 -12   2   4      543.06      688.90    129.30 o 
 -11   2   4     1662.95     1841.78    167.03 o 
 -10   2   4      832.26      981.35    122.01 o 
  -9   2   4     3282.57     3434.57    214.99 o 
  -8   2   4     1044.91     1197.89    115.49 o 
  -7   2   4      499.33      487.74     50.04 o 
  -6   2   4     1692.25     1849.77     47.90 o 
  -5   2   4     5172.30     5129.11    118.23 o 
  -4   2   4     5126.88     4955.31    139.38 o 
  -3   2   4     8761.66     8421.96    366.40 o 
  -2   2   4    21386.27    21753.48    827.29 o 
  -1   2   4    11957.36    12210.04    321.45 o 
   0   2   4    11055.02    11745.48    539.57 o 
   1   2   4    12221.96    11998.56    374.84 o 
   2   2   4    21003.71    22588.22   1152.09 o 
   3   2   4     8705.30     9045.33    179.31 o 
   4   2   4     5034.15     5044.15     81.84 o 
   5   2   4     5224.11     5202.28     90.06 o 
   6   2   4     1740.20     1828.60     44.35 o 
   7   2   4      536.25      567.85     34.72 o 
   8   2   4     1077.96     1263.86     82.20 o 
   9   2   4     3196.82     3192.20    126.18 o 
  10   2   4      854.02      866.55     86.73 o 
  11   2   4     1596.79     1596.21    163.14 o 
  12   2   4      562.57      648.54    133.50 o 
 -12   3   4      394.86      469.10    114.71 o 
 -11   3   4      413.62      376.58    100.43 o 
 -10   3   4      293.21      257.06     86.62 o 
  -9   3   4     1407.60     1436.48    131.32 o 
  -8   3   4     2588.41     2531.30    168.42 o 
  -7   3   4     2928.13     3105.68    221.47 o 
  -6   3   4      872.47      974.48     44.51 o 
  -5   3   4     3251.82     3020.03     76.59 o 
  -4   3   4    10590.07    10275.73    245.71 o 
  -3   3   4     4398.35     4523.58    113.46 o 
  -2   3   4     4364.07     4415.38    109.59 o 
  -1   3   4    31481.21    33419.21    955.14 o 
   0   3   4     6026.60     6637.36    263.65 o 
   1   3   4    30878.51    31416.21    970.96 o 
   2   3   4     4792.44     4815.31    132.10 o 
   3   3   4     4647.88     4613.73    113.02 o 
   4   3   4    10619.93    10236.46    166.71 o 
   5   3   4     3228.20     3196.32     61.74 o 
   6   3   4      768.64      855.72     30.54 o 
   7   3   4     3036.97     2949.31    105.17 o 
   8   3   4     2508.24     2365.14     84.85 o 
   9   3   4     1423.23     1609.58     85.82 o 
  10   3   4      321.59      264.55     63.06 o 
  11   3   4      439.52      349.65     76.12 o 
  12   3   4      418.55      516.29    129.15 o 
 -12   4   4      439.96      444.11    114.25 o 
 -11   4   4     1181.82      948.44    129.15 o 
 -10   4   4      493.57      555.41     98.10 o 
  -9   4   4     1115.34     1066.42    114.40 o 
  -8   4   4      494.17      518.00     82.12 o 
  -7   4   4      625.99      745.66     56.48 o 
  -6   4   4     1808.68     1733.63     81.35 o 
  -5   4   4     8832.29     9043.83    220.81 o 
  -4   4   4     4458.45     4409.17    114.36 o 
  -3   4   4      277.98      250.75     24.57 o 
  -2   4   4     2733.12     2800.27     71.21 o 
  -1   4   4    21305.33    21764.40    502.89 o 
   0   4   4        1.78        0.74     11.64 o 
   1   4   4    21567.69    20922.49   1558.41 o 
   2   4   4     2782.10     2891.34     70.70 o 
   3   4   4      239.56      256.81     15.21 o 
   4   4   4     4452.50     4406.10     77.67 o 
   5   4   4     8938.96     8821.53    155.85 o 
   6   4   4     1886.80     1841.14     46.00 o 
   7   4   4      626.60      569.83     37.08 o 
   8   4   4      513.43      527.78     45.06 o 
   9   4   4     1112.28     1163.86     63.43 o 
  10   4   4      536.96      571.38     94.53 o 
  11   4   4     1124.62      872.07    135.98 o 
  12   4   4      447.23      529.64    132.41 o 
 -12   5   4       21.69      -59.61     83.20 o 
 -11   5   4      444.58      403.44    104.78 o 
 -10   5   4      111.28      158.33     76.99 o 
  -9   5   4     1094.65     1015.19    111.30 o 
  -8   5   4      968.11      931.06    102.76 o 
  -7   5   4     3139.01     3394.74    148.37 o 
  -6   5   4     3791.72     3973.32    112.91 o 
  -5   5   4     4161.63     4122.39    115.50 o 
  -4   5   4     5020.24     4910.04    111.01 o 
  -3   5   4     1859.87     1833.62     54.42 o 
  -2   5   4      816.06      855.62     61.01 o 
  -1   5   4    11384.26    11464.15    268.38 o 
   0   5   4      384.24      299.36     21.01 o 
   1   5   4    10993.05    11256.08    419.43 o 
   2   5   4      720.38      769.65     44.52 o 
   3   5   4     2081.41     2033.05     49.98 o 
   4   5   4     4956.15     4801.07     97.47 o 
   5   5   4     4378.06     4367.36     83.62 o 
   6   5   4     3503.55     3459.36     86.52 o 
   7   5   4     3046.38     3132.65     97.12 o 
   8   5   4      996.86      924.23     63.05 o 
   9   5   4     1108.73     1150.58     63.42 o 
  10   5   4      138.61      126.93     67.80 o 
  11   5   4      450.31      430.76    108.04 o 
  12   5   4       21.01       69.54     99.50 o 
 -11   6   4      321.85      475.77    107.26 o 
 -10   6   4     2077.26     2096.66    164.08 o 
  -9   6   4      484.13      619.20     94.84 o 
  -8   6   4      903.35     1000.75    104.16 o 
  -7   6   4     1721.05     1805.95     99.96 o 
  -6   6   4     1735.86     1974.25     79.12 o 
  -5   6   4     5925.94     5868.55    151.29 o 
  -4   6   4        9.23       25.63     14.45 o 
  -3   6   4      116.64      150.87     15.90 o 
  -2   6   4     4041.47     4406.02    161.46 o 
  -1   6   4     9774.23    10075.02    403.17 o 
   0   6   4     7916.09     8053.16    257.22 o 
   1   6   4    10064.14    10597.55    255.00 o 
   2   6   4     4126.26     4507.96     95.25 o 
   3   6   4       85.98      124.66     12.83 o 
   4   6   4        4.51       15.75     10.48 o 
   5   6   4     6019.74     5837.16    116.42 o 
   6   6   4     1791.09     1908.38     67.52 o 
   7   6   4     1744.41     1767.05     68.82 o 
   8   6   4      954.35     1008.51     66.51 o 
   9   6   4      423.08      507.72     56.65 o 
  10   6   4     2024.92     2042.19    169.54 o 
  11   6   4      327.12      268.54    105.24 o 
 -11   7   4      354.00      247.43     92.67 o 
 -10   7   4       47.06       85.22     68.92 o 
  -9   7   4     1373.67     1489.26    129.93 o 
  -8   7   4      326.13      264.57     53.61 o 
  -7   7   4      923.89      945.73     59.55 o 
  -6   7   4     1364.97     1337.05     63.98 o 
  -5   7   4     5492.32     5238.13    154.80 o 
  -4   7   4     1161.44     1033.12     68.36 o 
  -3   7   4     6978.14     6601.86    189.14 o 
  -2   7   4     1619.08     1806.95     57.72 o 
  -1   7   4    23952.88    25127.32    734.40 o 
   0   7   4     2133.37     1839.31     89.10 o 
   1   7   4    23168.49    23193.94    498.13 o 
   2   7   4     1580.04     1756.65     49.69 o 
   3   7   4     6688.50     6299.26    149.64 o 
   4   7   4     1183.99     1049.01     41.41 o 
   5   7   4     5341.02     5094.09    115.01 o 
   6   7   4     1319.84     1312.58     56.03 o 
   7   7   4      978.80      924.07     60.04 o 
   8   7   4      363.28      424.45     52.64 o 
   9   7   4     1348.04     1299.63     78.18 o 
  10   7   4       48.21       75.98     52.23 o 
  11   7   4      342.47      153.37     99.35 o 
 -11   8   4      599.94      590.95    111.76 o 
 -10   8   4     2775.50     3042.47    204.59 o 
  -9   8   4      428.18      434.79     82.43 o 
  -8   8   4     1622.43     1696.88    110.91 o 
  -7   8   4       89.72      153.06     53.49 o 
  -6   8   4      804.02      926.56     85.58 o 
  -5   8   4     3143.45     3227.24    105.38 o 
  -4   8   4     1926.47     1994.33     70.73 o 
  -3   8   4      909.45      888.26     29.15 o 
  -2   8   4     5008.98     5160.03    143.40 o 
  -1   8   4     1689.33     1691.94     51.67 o 
   0   8   4     5525.58     5708.60    137.90 o 
   1   8   4     1794.64     1790.06     49.11 o 
   2   8   4     5066.56     5108.26    122.63 o 
   3   8   4      850.92      841.94     46.50 o 
   4   8   4     1956.06     1928.54     60.34 o 
   5   8   4     3197.89     3263.98     80.64 o 
   6   8   4      746.36      889.13     54.89 o 
   7   8   4       79.12      129.78     51.12 o 
   8   8   4     1648.52     1572.07     80.01 o 
   9   8   4      392.91      402.25     54.41 o 
  10   8   4     2739.45     2699.11    121.36 o 
  11   8   4      597.06      473.38     64.58 o 
 -11   9   4      298.50      354.39     95.47 o 
 -10   9   4      338.68      470.81     90.96 o 
  -9   9   4     1699.77     1710.92    136.13 o 
  -8   9   4      577.92      602.32     67.86 o 
  -7   9   4     1471.83     1306.69     67.89 o 
  -6   9   4     4041.78     4022.92    130.53 o 
  -5   9   4     4302.27     4221.38    131.46 o 
  -4   9   4      352.69      416.10     32.93 o 
  -3   9   4     4751.29     4301.26     99.35 o 
  -2   9   4     1502.28     1638.30     56.45 o 
  -1   9   4    22065.06    22116.72    512.81 o 
   0   9   4      795.10      754.69     27.28 o 
   1   9   4    21549.03    21252.73    469.87 o 
   2   9   4     1485.10     1548.74     47.62 o 
   3   9   4     4843.03     4671.04    134.74 o 
   4   9   4      374.01      456.32     35.35 o 
   5   9   4     4101.41     3879.26    103.44 o 
   6   9   4     4062.57     4186.44    135.40 o 
   7   9   4     1507.15     1517.18     83.94 o 
   8   9   4      610.38      535.44     54.36 o 
   9   9   4     1709.14     1652.66     89.26 o 
  10   9   4      358.64      459.18     88.55 o 
  11   9   4      306.64      283.58     73.27 o 
 -11  10   4       98.45       93.91     75.60 o 
 -10  10   4     1717.30     1599.47    140.02 o 
  -9  10   4     1439.30     1521.86    123.87 o 
  -8  10   4      802.66      801.92     60.55 o 
  -7  10   4       57.92       48.28     30.36 o 
  -6  10   4     3668.47     3570.26    155.76 o 
  -5  10   4     1029.04      979.70     51.52 o 
  -4  10   4     1040.43     1139.16    124.57 o 
  -3  10   4     3552.42     3446.34     91.12 o 
  -2  10   4     1839.60     1838.87    101.69 o 
  -1  10   4      500.69      542.94     29.81 o 
   0  10   4      496.40      482.68     22.21 o 
   1  10   4      429.06      437.76     23.25 o 
   2  10   4     1911.92     2042.39     67.86 o 
   3  10   4     3484.16     3411.91    105.15 o 
   4  10   4     1062.56     1112.96     51.83 o 
   5  10   4     1039.72      973.62     52.94 o 
   6  10   4     3816.05     3694.99    123.82 o 
   7  10   4       77.98      115.73     34.97 o 
   8  10   4      789.16      834.35     63.31 o 
   9  10   4     1482.79     1852.89     95.15 o 
  10  10   4     1659.41     1584.56     94.59 o 
  11  10   4       92.15       83.45     64.49 o 
 -10  11   4      851.38      817.28    104.00 o 
  -9  11   4     1790.92     2036.59    146.22 o 
  -8  11   4      663.89      718.67     59.34 o 
  -7  11   4     1869.03     1688.58     79.02 o 
  -6  11   4     2786.17     2906.70    104.93 o 
  -5  11   4     5494.13     5307.46    159.91 o 
  -4  11   4      556.24      519.65     37.17 o 
  -3  11   4     4705.24     4232.02    125.46 o 
  -2  11   4     1611.10     1558.74     56.06 o 
  -1  11   4     9654.51     9363.30    210.77 o 
   0  11   4       17.92       26.58      9.69 o 
   1  11   4     9705.25     9597.80    255.04 o 
   2  11   4     1656.98     1623.15     59.28 o 
   3  11   4     4770.75     4431.76    176.72 o 
   4  11   4      567.45      569.45     40.87 o 
   5  11   4     5497.47     5664.09    169.33 o 
   6  11   4     2747.65     2867.30    104.67 o 
   7  11   4     1793.26     1817.56     83.87 o 
   8  11   4      686.57      754.78     66.35 o 
   9  11   4     1780.78     1954.01     98.58 o 
  10  11   4      874.45      807.30     85.50 o 
 -10  12   4      931.43     1003.08    113.63 o 
  -9  12   4      499.70      479.78     64.85 o 
  -8  12   4       87.02      107.86     38.21 o 
  -7  12   4      479.73      426.84     76.61 o 
  -6  12   4     2127.42     2138.85     87.40 o 
  -5  12   4      357.28      353.78     36.48 o 
  -4  12   4     1013.53     1028.56     50.47 o 
  -3  12   4     2229.32     2160.69     74.55 o 
  -2  12   4     2488.19     2608.34    111.95 o 
  -1  12   4     4917.27     4845.70    137.96 o 
   0  12   4      702.64      645.65     26.70 o 
   1  12   4     4887.05     4737.71    135.16 o 
   2  12   4     2607.22     2629.71     85.63 o 
   3  12   4     2168.15     2014.56     73.16 o 
   4  12   4     1068.81     1076.10     98.10 o 
   5  12   4      385.87      392.95     39.26 o 
   6  12   4     2226.22     2186.90     88.70 o 
   7  12   4      476.12      428.68     69.10 o 
   8  12   4       91.75       90.43     42.41 o 
   9  12   4      540.63      497.46     61.78 o 
  10  12   4      909.24      777.38     85.52 o 
 -10  13   4      467.63      412.60     86.31 o 
  -9  13   4      997.82     1018.09    151.42 o 
  -8  13   4     1383.87     1599.62     81.48 o 
  -7  13   4     3396.37     3259.69    118.82 o 
  -6  13   4      941.53     1009.35     59.01 o 
  -5  13   4     4423.60     4684.64    145.14 o 
  -4  13   4     1080.31      974.10     49.00 o 
  -3  13   4     2387.07     2449.77     82.54 o 
  -2  13   4     8375.83     8042.78    499.21 o 
  -1  13   4     5801.36     5685.50    160.77 o 
   0  13   4     3717.04     3675.37    108.85 o 
   1  13   4     5750.43     5621.17    158.29 o 
   2  13   4     8220.35     8086.42    221.77 o 
   3  13   4     2394.66     2429.93     84.75 o 
   4  13   4     1130.98     1027.97     54.26 o 
   5  13   4     4389.58     4322.88    138.28 o 
   6  13   4      967.94     1056.87     63.01 o 
   7  13   4     3321.97     3205.82    158.01 o 
   8  13   4     1370.94     1353.03     82.45 o 
   9  13   4      970.48     1024.57    119.33 o 
  10  13   4      456.66      402.11     79.01 o 
 -10  14   4      437.78      475.03     68.68 o 
  -9  14   4      209.13      229.99     53.12 o 
  -8  14   4       39.41       24.83     37.14 o 
  -7  14   4      335.37      410.08     46.46 o 
  -6  14   4      821.67      877.22     65.83 o 
  -5  14   4      674.82      662.19     45.52 o 
  -4  14   4     1041.60      949.32     48.64 o 
  -3  14   4     2087.39     2142.07    107.44 o 
  -2  14   4      294.02      220.83     42.21 o 
  -1  14   4     3107.91     3261.03    181.62 o 
   0  14   4     1570.76     1604.51     77.23 o 
   1  14   4     3040.62     2867.31    110.98 o 
   2  14   4      353.92      322.46     51.80 o 
   3  14   4     2143.94     2129.81     79.67 o 
   4  14   4     1016.33      974.25     54.11 o 
   5  14   4      718.88      662.57     49.43 o 
   6  14   4      869.45      978.85     61.45 o 
   7  14   4      327.60      335.80     47.68 o 
   8  14   4       36.55      -21.14     37.61 o 
   9  14   4      191.65      273.04     95.00 o 
  10  14   4      435.54      331.28     70.03 o 
  -9  15   4      480.37      650.72    145.45 o 
  -8  15   4     1286.81     1311.74    121.49 o 
  -7  15   4      762.71      798.70     56.49 o 
  -6  15   4     1428.53     1363.97     67.31 o 
  -5  15   4     2678.56     2605.48     94.04 o 
  -4  15   4     1831.65     1873.05    184.41 o 
  -3  15   4     1364.21     1392.33    184.57 o 
  -2  15   4     5317.36     4797.98    191.51 o 
  -1  15   4     3477.46     3620.54    199.31 o 
   0  15   4    17007.94    16764.08    511.32 o 
   1  15   4     3572.31     3330.42    106.07 o 
   2  15   4     5266.30     5055.58    191.16 o 
   3  15   4     1421.50     1486.12     65.13 o 
   4  15   4     1828.13     1863.84     77.58 o 
   5  15   4     2661.97     2607.44     98.19 o 
   6  15   4     1413.21     1348.37     71.82 o 
   7  15   4      783.70      857.35     84.52 o 
   8  15   4     1283.83     1258.34     89.69 o 
   9  15   4      461.56      707.32     89.41 o 
  -9  16   4      554.37      509.82     62.94 o 
  -8  16   4       32.17       31.88     37.25 o 
  -7  16   4      777.08      664.33     53.61 o 
  -6  16   4      400.15      400.50     41.70 o 
  -5  16   4      437.92      323.63     60.27 o 
  -4  16   4      345.17      205.17     51.86 o 
  -3  16   4      692.80      666.64     67.23 o 
  -2  16   4      770.73      868.67     70.92 o 
  -1  16   4      387.04      454.97     67.68 o 
   0  16   4      168.70      188.10     26.38 o 
   1  16   4      414.42      395.63     35.78 o 
   2  16   4      777.54      762.69     56.17 o 
   3  16   4      735.61      677.05     47.74 o 
   4  16   4      345.82      326.82     39.46 o 
   5  16   4      453.40      432.14     54.33 o 
   6  16   4      402.89      404.21     57.48 o 
   7  16   4      738.61      598.91     60.39 o 
   8  16   4       39.92       40.71     62.17 o 
   9  16   4      558.25      804.97     83.57 o 
  -8  17   4     1154.69     1001.84    127.91 o 
  -7  17   4      386.43      497.25    120.69 o 
  -6  17   4     2095.25     2103.28    126.20 o 
  -5  17   4     1136.67      946.14     88.56 o 
  -4  17   4     3228.19     3193.77    152.91 o 
  -3  17   4      227.01      295.04    134.51 o 
  -2  17   4     7110.14     7003.11    264.81 o 
  -1  17   4     4115.54     4419.65    236.41 o 
   0  17   4     5742.48     5865.60    295.55 o 
   1  17   4     3964.02     4106.26    127.34 o 
   2  17   4     6960.47     6747.60    194.15 o 
   3  17   4      284.51      397.95     46.70 o 
   4  17   4     3219.68     3145.00    110.59 o 
   5  17   4     1158.68     1172.12    131.90 o 
   6  17   4     2054.89     2082.76     96.17 o 
   7  17   4      411.34      337.27    101.60 o 
   8  17   4     1184.36     1201.33     90.17 o 
  -8  18   4       99.73       33.99     81.34 o 
  -7  18   4      570.94      593.13    109.59 o 
  -6  18   4       49.77       13.83     57.20 o 
  -5  18   4      471.91      475.06     78.78 o 
  -4  18   4      434.57      450.29    188.99 o 
  -3  18   4      172.30      112.50    125.81 o 
  -2  18   4      687.54      738.57     88.79 o 
  -1  18   4      778.41      730.81     86.15 o 
   0  18   4       23.33       -8.85     41.29 o 
   1  18   4      812.78      873.57     54.35 o 
   2  18   4      684.48      667.75     47.99 o 
   3  18   4      162.35       79.76     46.64 o 
   4  18   4      454.13      437.32     45.18 o 
   5  18   4      491.98      515.14     87.75 o 
   6  18   4       45.33      -12.80     39.56 o 
   7  18   4      551.96      511.71     65.89 o 
   8  18   4      108.75      141.10    104.39 o 
  -7  19   4      421.40      600.11    110.06 o 
  -6  19   4     3015.19     3302.16    217.01 o 
  -5  19   4      278.91      398.34     70.66 o 
  -4  19   4     4229.55     4526.00    200.55 o 
  -3  19   4      372.71      633.87     75.34 o 
  -2  19   4     4132.89     4137.60    231.44 o 
  -1  19   4      532.81      651.49     83.82 o 
   0  19   4     2516.75     2803.11    173.39 o 
   1  19   4      531.58      481.05     77.61 o 
   2  19   4     4091.70     3963.91    128.05 o 
   3  19   4      391.38      523.34     53.87 o 
   4  19   4     4160.45     4263.36    203.81 o 
   5  19   4      270.33      265.30     45.06 o 
   6  19   4     3050.48     3197.66    141.31 o 
   7  19   4      432.86      541.77     68.97 o 
  -7  20   4      182.15      325.05     99.35 o 
  -6  20   4       12.93      -65.04     65.04 o 
  -5  20   4      555.23      716.78    110.21 o 
  -4  20   4      591.90      606.74     82.74 o 
  -3  20   4      705.47      789.18    138.39 o 
  -2  20   4     1012.42     1136.27    110.37 o 
  -1  20   4      143.28      130.39     57.28 o 
   0  20   4     1360.06     1339.93    113.78 o 
   1  20   4      134.39       54.95     54.17 o 
   2  20   4      990.83     1074.46     58.77 o 
   3  20   4      714.53      679.39     66.34 o 
   4  20   4      615.83      547.37     59.19 o 
   5  20   4      593.83      654.00     98.10 o 
   6  20   4       20.31       36.72     47.20 o 
   7  20   4      166.90      193.92     61.78 o 
  -6  21   4     2122.46     2020.76    168.11 o 
  -5  21   4      292.95      242.16     88.32 o 
  -4  21   4     3704.44     3860.36    234.08 o 
  -3  21   4      354.95      253.64     75.29 o 
  -2  21   4     2378.08     2227.21    158.80 o 
  -1  21   4      169.12      299.75     69.70 o 
   0  21   4     2404.26     2808.07    176.49 o 
   1  21   4      178.86      255.82     68.15 o 
   2  21   4     2412.37     2474.02    165.63 o 
   3  21   4      359.05      395.92     47.97 o 
   4  21   4     3781.30     3889.46    152.49 o 
   5  21   4      270.17      428.65     57.89 o 
   6  21   4     2130.79     2034.70    108.77 o 
  -5  22   4      307.07      294.00     89.10 o 
  -4  22   4      341.53      325.98     86.31 o 
  -3  22   4      418.25      336.22     79.94 o 
  -2  22   4      251.44      170.60     69.23 o 
  -1  22   4      414.19      299.43     74.66 o 
   0  22   4      369.89      504.34     82.43 o 
   1  22   4      418.10      335.60     77.30 o 
   2  22   4      253.89      227.41     72.80 o 
   3  22   4      411.00      425.06    131.01 o 
   4  22   4      349.27      301.81     72.65 o 
   5  22   4      310.56      345.99     79.79 o 
  -4  23   4     2174.02     2460.83    180.06 o 
  -3  23   4      454.36      332.19     86.93 o 
  -2  23   4     1102.88     1017.99    116.11 o 
  -1  23   4     1041.43     1206.74    120.15 o 
   0  23   4     2804.33     2941.42    186.58 o 
   1  23   4     1022.71     1074.33    111.92 o 
   2  23   4     1123.27     1016.74    109.28 o 
   3  23   4      459.50      665.93     99.19 o 
   4  23   4     2164.01     2253.02    104.30 o 
  -2  24   4      124.46       27.32     66.90 o 
  -1  24   4      342.11      242.62     78.70 o 
   0  24   4       65.28       76.84     67.37 o 
   1  24   4      349.63      387.45     82.74 o 
   2  24   4      136.32       69.85     66.13 o 
   1   0   5     2640.61     2495.01    103.54 o 
   2   0   5        4.49       35.96     14.11 o 
   3   0   5      426.49      436.83     18.29 o 
   4   0   5      107.10      135.38     15.40 o 
   5   0   5        7.10       12.31     12.01 o 
   6   0   5       28.99       44.21     15.76 o 
   7   0   5     3186.52     3128.46     85.27 o 
   8   0   5     3718.78     3825.29    169.33 o 
   9   0   5       19.95       15.68     61.32 o 
  10   0   5     1979.52     1780.46    158.64 o 
  11   0   5        6.90       95.93     81.65 o 
  12   0   5     3128.78     3917.33    269.17 o 
 -12   1   5        0.66      -74.82     78.55 o 
 -11   1   5     2485.38     2615.59    202.11 o 
 -10   1   5      235.84      214.21     84.75 o 
  -9   1   5      282.17      349.57     82.74 o 
  -8   1   5       40.14       60.97     59.92 o 
  -7   1   5     1688.14     1742.73     66.20 o 
  -6   1   5     1332.92     1344.04     43.81 o 
  -5   1   5      811.78      818.69     33.48 o 
  -4   1   5     2337.71     2599.00     71.59 o 
  -3   1   5     7358.30     6359.82    301.56 o 
  -2   1   5     1193.62     1436.95     75.91 o 
  -1   1   5     2389.61     2267.45     68.12 o 
   0   1   5     8980.47     9576.95    425.64 o 
   1   1   5     2251.27     2104.74    103.69 o 
   2   1   5     1159.53     1148.20     98.80 o 
   3   1   5     7347.05     7307.53    118.80 o 
   4   1   5     2400.34     2498.05     50.26 o 
   5   1   5      747.52      713.72     23.28 o 
   6   1   5     1386.80     1370.27     42.11 o 
   7   1   5     1585.85     1540.21     55.65 o 
   8   1   5       45.88       57.02     25.86 o 
   9   1   5      270.52      286.17     62.38 o 
  10   1   5      243.89      308.75     86.77 o 
  11   1   5     2495.64     2510.97    199.31 o 
  12   1   5        0.50        6.83     93.60 o 
 -12   2   5     1973.99     1928.55    183.63 o 
 -11   2   5       36.99       43.77     82.89 o 
 -10   2   5     1051.80     1082.87    124.34 o 
  -9   2   5      140.45      232.07     72.34 o 
  -8   2   5     3203.45     3321.75    152.29 o 
  -7   2   5     1799.17     1841.64     79.06 o 
  -6   2   5       99.22       58.61     19.32 o 
  -5   2   5      349.33      353.85     25.46 o 
  -4   2   5     3181.08     3255.72     78.39 o 
  -3   2   5     6104.69     6364.56    136.78 o 
  -2   2   5     2398.45     2470.91     73.56 o 
  -1   2   5     2998.03     3113.69     87.45 o 
   0   2   5     6499.03     6681.92    212.22 o 
   1   2   5     3019.17     3084.32    102.92 o 
   2   2   5     2374.72     2345.42     81.97 o 
   3   2   5     6118.71     6369.72    105.15 o 
   4   2   5     3335.47     3488.37     57.56 o 
   5   2   5      381.37      358.23     16.66 o 
   6   2   5      129.18      130.22     16.92 o 
   7   2   5     1870.67     1885.40     72.51 o 
   8   2   5     3192.05     3001.67     86.94 o 
   9   2   5      137.59      158.73     73.63 o 
  10   2   5     1033.60      968.47    125.73 o 
  11   2   5       46.42      149.64     89.26 o 
  12   2   5     1980.24     2176.76    198.07 o 
 -12   3   5      145.03      142.81     96.40 o 
 -11   3   5      297.89      312.94     95.31 o 
 -10   3   5     1313.59     1353.74    134.58 o 
  -9   3   5      208.17      227.87     72.49 o 
  -8   3   5      349.32      524.36     83.05 o 
  -7   3   5     2275.63     2230.48     93.55 o 
  -6   3   5     4274.06     4355.48    120.79 o 
  -5   3   5     4151.20     4124.45     98.21 o 
  -4   3   5     1370.10     1507.75     50.13 o 
  -3   3   5     5326.41     5189.26    153.32 o 
  -2   3   5      870.22      920.95     31.10 o 
  -1   3   5    16149.56    16445.30   1008.03 o 
   0   3   5     9025.78     8988.78    284.18 o 
   1   3   5    15184.99    15791.71    851.97 o 
   2   3   5      847.71      859.23     26.94 o 
   3   3   5     5212.07     5050.75     99.58 o 
   4   3   5     1550.54     1698.53     34.80 o 
   5   3   5     3989.39     3977.27     68.53 o 
   6   3   5     4322.75     4245.43     83.90 o 
   7   3   5     2185.13     2209.50     66.09 o 
   8   3   5      363.00      443.60     37.65 o 
   9   3   5      167.33      160.13     33.32 o 
  10   3   5     1316.87     1294.17     99.40 o 
  11   3   5      315.55      302.07    103.85 o 
  12   3   5      146.15      116.58    101.98 o 
 -12   4   5      766.88      814.64    131.63 o 
 -11   4   5      116.90       81.03     82.89 o 
 -10   4   5      303.39      392.26     92.83 o 
  -9   4   5       66.50       71.40     62.71 o 
  -8   4   5     3647.85     3609.36    210.33 o 
  -7   4   5       28.03      -10.32     28.56 o 
  -6   4   5        8.70       -8.98     22.87 o 
  -5   4   5       77.74       60.52     16.35 o 
  -4   4   5     2095.30     1970.43     60.29 o 
  -3   4   5     4832.97     4829.70    204.31 o 
  -2   4   5     2044.04     2244.93     61.33 o 
  -1   4   5    12621.69    12912.06    343.71 o 
   0   4   5     2733.45     3136.82    106.25 o 
   1   4   5    12814.78    13007.04    683.24 o 
   2   4   5     2022.97     2046.37     60.16 o 
   3   4   5     4836.55     4945.76     99.85 o 
   4   4   5     2206.07     2145.25     46.93 o 
   5   4   5       71.12       83.24     12.17 o 
   6   4   5       20.66       28.53     14.49 o 
   7   4   5       21.15       34.46     25.09 o 
   8   4   5     3592.94     3515.40    110.23 o 
   9   4   5       72.12       37.04     28.17 o 
  10   4   5      270.75      219.38    109.13 o 
  11   4   5      120.49      102.17     63.88 o 
 -11   5   5       63.74      114.56     77.61 o 
 -10   5   5     2776.16     2929.77    198.69 o 
  -9   5   5        2.52        8.38     55.42 o 
  -8   5   5      886.91      872.54     98.26 o 
  -7   5   5     3212.95     3360.51    146.37 o 
  -6   5   5     5465.17     5434.66    145.44 o 
  -5   5   5     2499.91     2653.37     71.12 o 
  -4   5   5     3823.28     3805.48     89.51 o 
  -3   5   5     3391.58     3521.11     91.74 o 
  -2   5   5     3600.33     3544.08     91.67 o 
  -1   5   5     1468.49     1413.74     74.11 o 
   0   5   5     2831.40     2698.35     93.79 o 
   1   5   5     1613.06     1589.48     61.86 o 
   2   5   5     3280.47     3243.77     89.69 o 
   3   5   5     3114.67     3128.61     71.34 o 
   4   5   5     3930.78     3926.93     80.85 o 
   5   5   5     2524.28     2575.85     54.98 o 
   6   5   5     5580.33     5621.15    116.02 o 
   7   5   5     3119.94     3124.96    112.99 o 
   8   5   5      798.31      834.87     87.56 o 
   9   5   5        0.25       20.22     28.27 o 
  10   5   5     2771.78     2858.36     94.37 o 
  11   5   5       53.83      225.55    103.69 o 
 -11   6   5      835.69      678.50    113.94 o 
 -10   6   5        0.57      -25.30     58.37 o 
  -9   6   5     1202.39     1107.24    113.47 o 
  -8   6   5     1364.39     1338.53    115.02 o 
  -7   6   5     1557.38     1469.72     88.87 o 
  -6   6   5     2258.68     2210.77     74.76 o 
  -5   6   5     1034.36     1078.23     70.72 o 
  -4   6   5     3803.97     3484.60     94.77 o 
  -3   6   5      959.84     1006.54     32.81 o 
  -2   6   5     7077.65     7510.66    236.93 o 
  -1   6   5     2183.19     2363.46    111.79 o 
   0   6   5       65.67       33.49     16.61 o 
   1   6   5     2121.34     2412.69     79.95 o 
   2   6   5     7180.92     7580.77    170.53 o 
   3   6   5     1019.76     1079.22     40.29 o 
   4   6   5     3698.67     3618.45    100.07 o 
   5   6   5     1011.41      984.09     45.58 o 
   6   6   5     2314.93     2447.53     70.61 o 
   7   6   5     1565.62     1459.23     84.87 o 
   8   6   5     1321.22     1210.74     61.03 o 
   9   6   5     1192.15     1219.04     76.81 o 
  10   6   5        1.05       58.50     50.86 o 
  11   6   5      848.28     1060.83    144.98 o 
 -11   7   5      184.13      146.07     82.58 o 
 -10   7   5     2067.96     1770.22    148.86 o 
  -9   7   5      183.01      309.99     73.73 o 
  -8   7   5      607.59      568.44     80.41 o 
  -7   7   5      139.55      166.36     42.81 o 
  -6   7   5     5877.60     6031.72    179.94 o 
  -5   7   5       62.61       63.58     20.60 o 
  -4   7   5     2104.12     2112.51     72.58 o 
  -3   7   5     1394.41     1389.75     40.43 o 
  -2   7   5    14066.70    13691.97    283.99 o 
  -1   7   5      837.36      949.51     34.77 o 
   0   7   5     5669.47     5501.45    147.54 o 
   1   7   5      843.56      943.25     29.91 o 
   2   7   5    13276.21    13322.30    266.61 o 
   3   7   5     1342.52     1342.55     37.85 o 
   4   7   5     2081.00     2046.59     56.26 o 
   5   7   5       77.34       67.88     13.68 o 
   6   7   5     5897.73     5562.99    145.93 o 
   7   7   5      150.98      149.42     31.62 o 
   8   7   5      611.08      620.44     55.98 o 
   9   7   5      173.64      185.38     47.34 o 
  10   7   5     2009.68     2029.44     88.07 o 
  11   7   5      174.38      129.25     54.79 o 
 -11   8   5     1129.15     1148.22    130.08 o 
 -10   8   5       81.27       95.31     69.70 o 
  -9   8   5     2667.10     2752.04    179.29 o 
  -8   8   5     1099.15     1158.62    106.33 o 
  -7   8   5      535.45      512.70     48.93 o 
  -6   8   5     5270.04     5188.41    159.40 o 
  -5   8   5       23.09       40.05     19.91 o 
  -4   8   5     1458.58     1449.97     74.97 o 
  -3   8   5      845.87      852.92     27.37 o 
  -2   8   5      193.97      215.38     19.14 o 
  -1   8   5     2235.69     2310.41     65.77 o 
   0   8   5       20.74       39.28     16.99 o 
   1   8   5     2208.35     2390.38     60.19 o 
   2   8   5      194.74      205.49     13.95 o 
   3   8   5      809.52      853.23     28.58 o 
   4   8   5     1468.84     1372.25     49.01 o 
   5   8   5       15.21       24.00     19.35 o 
   6   8   5     5330.84     5296.61    162.70 o 
   7   8   5      538.42      578.40     50.80 o 
   8   8   5     1120.44     1235.45     72.02 o 
   9   8   5     2722.60     2590.06    135.43 o 
  10   8   5       68.34       50.88     50.06 o 
  11   8   5     1144.12     1149.99     83.41 o 
 -11   9   5       21.49      214.84     84.75 o 
 -10   9   5     1066.74     1138.60    121.08 o 
  -9   9   5     1368.71     1550.11    126.82 o 
  -8   9   5     2403.83     2220.54    146.54 o 
  -7   9   5      155.07      180.24     35.46 o 
  -6   9   5     1611.09     1748.99     74.52 o 
  -5   9   5     2522.92     2441.00    201.28 o 
  -4   9   5     3762.03     3745.37    199.03 o 
  -3   9   5      956.19     1040.78     43.77 o 
  -2   9   5    26949.49    27341.65    630.54 o 
  -1   9   5      681.45      785.59     33.97 o 
   0   9   5     5245.77     4844.34    136.65 o 
   1   9   5      625.74      702.41     40.02 o 
   2   9   5    26723.75    27592.27    610.33 o 
   3   9   5      946.12      975.37     43.60 o 
   4   9   5     3532.05     3428.96     92.88 o 
   5   9   5     2535.96     2447.58     92.65 o 
   6   9   5     1507.36     1483.36     69.58 o 
   7   9   5      152.53      158.70     37.20 o 
   8   9   5     2378.25     2334.40     99.96 o 
   9   9   5     1399.73     1446.06     84.11 o 
  10   9   5     1065.50     1092.63     84.11 o 
  11   9   5       22.97       52.36     47.55 o 
 -11  10   5     1047.09     1153.34    124.80 o 
 -10  10   5       79.91       -0.93     62.71 o 
  -9  10   5     1016.85      985.70    103.38 o 
  -8  10   5     2216.26     2116.84    139.86 o 
  -7  10   5     1986.63     1904.35     83.93 o 
  -6  10   5       54.92      105.17     29.41 o 
  -5  10   5      148.40      170.79     28.40 o 
  -4  10   5      513.26      531.95     40.02 o 
  -3  10   5     4914.64     4812.66    146.88 o 
  -2  10   5      142.24      176.94     71.40 o 
  -1  10   5     1416.15     1527.63    112.15 o 
   0  10   5        4.46       20.13     14.37 o 
   1  10   5     1427.64     1465.24     41.75 o 
   2  10   5      155.07      229.97     45.50 o 
   3  10   5     4965.73     5011.98    143.55 o 
   4  10   5      509.89      503.90     37.00 o 
   5  10   5      161.23      200.41     30.84 o 
   6  10   5       52.32       99.02     31.47 o 
   7  10   5     2047.55     1926.66     84.80 o 
   8  10   5     2267.68     2257.34    115.69 o 
   9  10   5      965.15      946.91     71.47 o 
  10  10   5       82.98      187.97    125.35 o 
  11  10   5     1057.45     1050.11    103.47 o 
 -10  11   5      628.08      740.44    102.92 o 
  -9  11   5     1768.37     1839.76    135.67 o 
  -8  11   5     1349.37     1375.06    124.88 o 
  -7  11   5       75.28      128.24     34.27 o 
  -6  11   5     8209.54     8037.94    231.83 o 
  -5  11   5     5075.90     4873.26    148.55 o 
  -4  11   5     3296.66     3229.76    159.36 o 
  -3  11   5       41.96       33.39     20.62 o 
  -2  11   5    13741.77    13342.15    957.14 o 
  -1  11   5      279.85      290.49     37.62 o 
   0  11   5     4323.28     4367.17    425.01 o 
   1  11   5      294.15      343.87     27.45 o 
   2  11   5    13565.08    12756.30    335.14 o 
   3  11   5       31.70       61.02     19.05 o 
   4  11   5     3321.08     3077.31    101.10 o 
   5  11   5     5024.15     4942.33    151.56 o 
   6  11   5     8243.73     8394.64    242.45 o 
   7  11   5       71.61      133.28     36.45 o 
   8  11   5     1265.70     1307.97     75.54 o 
   9  11   5     1773.78     1737.88     92.47 o 
  10  11   5      619.77      589.06     79.46 o 
 -10  12   5       10.08       21.42     60.07 o 
  -9  12   5      447.92      311.39     72.03 o 
  -8  12   5      541.77      536.80     59.04 o 
  -7  12   5     2133.99     2086.92     88.64 o 
  -6  12   5      149.57      148.80     37.00 o 
  -5  12   5     1877.15     1658.20     68.56 o 
  -4  12   5      158.18      107.50     38.06 o 
  -3  12   5     4074.20     3768.60    154.42 o 
  -2  12   5       84.38       80.05     30.41 o 
  -1  12   5      150.73      176.89     34.37 o 
   0  12   5     1345.61     1482.47     72.66 o 
   1  12   5      152.79      150.27     38.16 o 
   2  12   5       70.32      105.99     20.09 o 
   3  12   5     4080.23     3867.18    118.11 o 
   4  12   5      158.72      201.40     38.66 o 
   5  12   5     1956.30     1993.97     79.41 o 
   6  12   5      143.83      265.43     39.45 o 
   7  12   5     2150.70     2231.79     94.36 o 
   8  12   5      536.68      608.21     59.18 o 
   9  12   5      462.96      537.64     61.98 o 
  10  12   5        6.53       97.91    106.18 o 
 -10  13   5      454.39      361.53     78.70 o 
  -9  13   5     1544.85     1567.34    120.30 o 
  -8  13   5      515.17      592.19     61.35 o 
  -7  13   5     1303.76     1281.72     68.14 o 
  -6  13   5     7201.87     7203.61    219.17 o 
  -5  13   5     1819.41     1843.28     73.43 o 
  -4  13   5     3237.31     3261.62    178.98 o 
  -3  13   5     2248.96     2369.64    178.67 o 
  -2  13   5     9119.65     9609.65    533.13 o 
  -1  13   5     3451.99     3447.92    187.83 o 
   0  13   5     1413.63     1465.55     75.15 o 
   1  13   5     3451.44     3274.68     99.21 o 
   2  13   5     9133.05     9111.70    246.45 o 
   3  13   5     2225.19     2280.10     80.87 o 
   4  13   5     3354.66     3231.68    107.16 o 
   5  13   5     1831.20     1777.67     89.35 o 
   6  13   5     7148.90     7149.69    212.86 o 
   7  13   5     1292.85     1244.13     71.08 o 
   8  13   5      498.47      582.07     59.73 o 
   9  13   5     1509.63     1506.14    133.73 o 
  10  13   5      444.18      424.89    165.16 o 
 -10  14   5      263.52      186.74     69.70 o 
  -9  14   5      385.51      432.25     69.62 o 
  -8  14   5      101.99       77.98     72.18 o 
  -7  14   5     1803.80     1778.23     84.65 o 
  -6  14   5      294.24      310.43     36.70 o 
  -5  14   5      983.10      981.31     81.42 o 
  -4  14   5       77.60       77.08     39.22 o 
  -3  14   5     3145.09     2863.49    158.18 o 
  -2  14   5      340.56      386.38     74.82 o 
  -1  14   5      811.13      924.38     87.55 o 
   0  14   5       87.93        1.71     37.41 o 
   1  14   5      800.17      732.10     39.21 o 
   2  14   5      326.10      333.49     31.06 o 
   3  14   5     3175.58     2884.12     97.42 o 
   4  14   5       78.44        3.26     27.66 o 
   5  14   5      992.75      883.80     54.95 o 
   6  14   5      291.58      332.32     43.71 o 
   7  14   5     1820.45     1891.87     87.10 o 
   8  14   5       97.20      104.75     43.70 o 
   9  14   5      375.00      317.35     63.04 o 
  10  14   5      278.10      159.09     65.86 o 
  -9  15   5     1120.07     1103.08     78.36 o 
  -8  15   5      186.83      187.76     43.83 o 
  -7  15   5     1565.50     1364.39     82.97 o 
  -6  15   5     2743.08     2855.44    147.01 o 
  -5  15   5     1212.27     1231.37     91.60 o 
  -4  15   5     1470.75     1453.70    202.34 o 
  -3  15   5     5659.72     5398.82    213.22 o 
  -2  15   5     4890.67     5120.55    482.76 o 
  -1  15   5    10340.46    10471.21    484.00 o 
   0  15   5     3094.92     3235.11    183.79 o 
   1  15   5    10652.90    10726.14    287.74 o 
   2  15   5     4920.09     4990.47    147.57 o 
   3  15   5     5558.76     5409.02    160.80 o 
   4  15   5     1495.58     1507.91     68.17 o 
   5  15   5     1154.42     1253.95     64.81 o 
   6  15   5     2763.21     2838.07    119.67 o 
   7  15   5     1538.56     1421.36     77.76 o 
   8  15   5      175.69      161.46     86.23 o 
   9  15   5     1114.01      978.68    105.56 o 
  -9  16   5      498.18      582.73    115.96 o 
  -8  16   5      746.75      889.15    125.58 o 
  -7  16   5      825.19      859.04    118.28 o 
  -6  16   5      941.25      880.58     87.09 o 
  -5  16   5      214.37      167.61     83.59 o 
  -4  16   5       13.14       38.70     42.29 o 
  -3  16   5      766.10      720.05     70.01 o 
  -2  16   5      111.64       99.71     44.78 o 
  -1  16   5      511.50      493.94     75.75 o 
   0  16   5       31.40      101.21     46.26 o 
   1  16   5      497.54      560.42     80.10 o 
   2  16   5      118.63      113.01     25.61 o 
   3  16   5      741.39      695.15     47.43 o 
   4  16   5       13.14      -14.92     26.84 o 
   5  16   5      213.34      218.97     38.53 o 
   6  16   5      921.85      902.20     91.57 o 
   7  16   5      852.01      963.10     79.59 o 
   8  16   5      747.04      789.92     77.38 o 
   9  16   5      498.67      492.87     95.85 o 
  -8  17   5       59.90      107.57     86.46 o 
  -7  17   5     1963.15     2174.34    135.42 o 
  -6  17   5      297.95      450.78    127.99 o 
  -5  17   5     2706.05     2800.02    145.27 o 
  -4  17   5      293.81      390.86     64.03 o 
  -3  17   5     9315.81     8967.34    330.60 o 
  -2  17   5     4014.90     4023.20    224.46 o 
  -1  17   5     6058.72     6014.31    305.80 o 
   0  17   5     1565.39     1577.27    124.80 o 
   1  17   5     6114.38     6569.29    246.31 o 
   2  17   5     3979.83     4116.35    128.07 o 
   3  17   5     9243.02     9002.40    395.37 o 
   4  17   5      304.87      444.05     67.93 o 
   5  17   5     2677.07     2544.25    100.16 o 
   6  17   5      312.29      334.51     48.15 o 
   7  17   5     1954.33     1804.85    249.92 o 
   8  17   5       65.87        8.99     46.60 o 
  -8  18   5      385.68      381.08    103.85 o 
  -7  18   5      161.06      121.42     67.67 o 
  -6  18   5     1396.69     1431.11    204.12 o 
  -5  18   5      243.92      139.87     59.05 o 
  -4  18   5      484.78      564.02     73.23 o 
  -3  18   5      102.72       98.49    133.73 o 
  -2  18   5      200.32      225.24     62.25 o 
  -1  18   5       98.85      131.32     53.55 o 
   0  18   5       20.62      -41.60     41.60 o 
   1  18   5       85.41       54.33     48.90 o 
   2  18   5      199.29      168.33     29.29 o 
   3  18   5      109.87      123.31     31.98 o 
   4  18   5      464.15      446.82     69.97 o 
   5  18   5      238.59      253.15     44.56 o 
   6  18   5     1415.34     1471.65    218.48 o 
   7  18   5      165.06      267.10     78.55 o 
   8  18   5      385.10      395.94    108.43 o 
  -7  19   5     1904.72     1849.85    165.78 o 
  -6  19   5       39.93       15.24     62.56 o 
  -5  19   5     3046.53     2919.06    198.23 o 
  -4  19   5      415.18      597.84    132.33 o 
  -3  19   5     7155.25     7051.26    390.48 o 
  -2  19   5     1802.30     2117.62    151.81 o 
  -1  19   5     4795.02     5005.17    268.54 o 
   0  19   5      217.42      163.77     62.71 o 
   1  19   5     4932.26     5060.74    269.94 o 
   2  19   5     1806.42     2138.42    115.55 o 
   3  19   5     7120.02     7150.22    241.83 o 
   4  19   5      416.88      541.62     98.54 o 
   5  19   5     3019.28     3134.39    134.45 o 
   6  19   5       41.10       47.47     47.61 o 
   7  19   5     1875.76     1728.20    104.34 o 
  -6  20   5      822.78      884.49    120.46 o 
  -5  20   5      225.57      355.26    114.56 o 
  -4  20   5     1355.68     1726.26    120.42 o 
  -3  20   5       20.80      107.11     62.56 o 
  -2  20   5      684.73      768.38     99.19 o 
  -1  20   5      594.46      570.31     85.22 o 
   0  20   5        1.92       48.28     53.09 o 
   1  20   5      583.52      527.00     84.60 o 
   2  20   5      672.96      613.18    132.25 o 
   3  20   5       24.00       39.94     42.60 o 
   4  20   5     1381.61     1589.65     86.42 o 
   5  20   5      218.84      260.65     51.05 o 
   6  20   5      822.56      894.28     77.08 o 
  -6  21   5      124.86       88.64     83.05 o 
  -5  21   5     3538.05     3509.24    227.25 o 
  -4  21   5      152.03      210.18     75.60 o 
  -3  21   5     4251.80     4312.39    251.16 o 
  -2  21   5      172.13      281.27     72.65 o 
  -1  21   5     3287.05     3117.75    194.97 o 
   0  21   5      823.74      997.18    107.88 o 
   1  21   5     3306.34     3607.50    214.84 o 
   2  21   5      177.50      380.46     77.61 o 
   4  21   5      143.49      150.12     85.38 o 
   5  21   5     3493.91     3448.42    153.75 o 
   6  21   5      119.21      236.49     84.75 o 
  -5  22   5      223.39      353.92     97.79 o 
  -4  22   5      377.89      326.75     89.88 o 
  -3  22   5       43.65      106.49     72.03 o 
  -2  22   5      138.50       88.01     70.01 o 
  -1  22   5       53.76       29.96     55.73 o 
   0  22   5        3.92      -47.34     47.34 o 
   1  22   5       55.39       -5.28     58.37 o 
   2  22   5      131.82       36.79     68.77 o 
   3  22   5       46.88       19.25     66.44 o 
   4  22   5      394.58      278.63     82.89 o 
   5  22   5      223.02      249.16     88.56 o 
  -4  23   5      870.14      984.46    123.25 o 
  -3  23   5     2792.95     3110.92    206.30 o 
  -2  23   5      535.85      692.63    102.92 o 
  -1  23   5     2608.83     2990.47    193.10 o 
   0  23   5     2652.94     2740.08    182.55 o 
   1  23   5     2662.44     3149.27    198.69 o 
   2  23   5      539.51      473.91     92.36 o 
   4  23   5      870.86     1054.77    117.82 o 
  -2  24   5        1.48      -62.09     62.09 o 
  -1  24   5       93.23      100.90     70.63 o 
   0  24   5        0.05      -34.31     60.85 o 
   1  24   5       95.21      139.71     71.56 o 
   2  24   5        1.17      -47.34     61.94 o 
   1   0   6        1.31       -4.50     20.33 o 
   2   0   6     7832.52     8214.51    415.55 o 
   3   0   6     4554.79     4787.05     92.97 o 
   4   0   6     5236.63     5637.59    121.53 o 
   5   0   6     4426.92     4459.61    105.52 o 
   6   0   6     1423.82     1411.67     58.00 o 
   7   0   6       19.11       -2.93     26.45 o 
   8   0   6        6.40       38.46     33.13 o 
   9   0   6     2390.50     2166.30    123.13 o 
  10   0   6      271.68      282.05     88.32 o 
  11   0   6      984.86      994.55    133.19 o 
  12   0   6      177.12      325.36    107.88 o 
 -12   1   6      294.93      102.14     94.38 o 
 -11   1   6       13.67       36.48     84.60 o 
 -10   1   6      412.75      543.61    100.28 o 
  -9   1   6      694.92      804.08    107.26 o 
  -8   1   6     3944.43     3740.60    166.10 o 
  -7   1   6     1108.93     1075.35     60.70 o 
  -6   1   6      330.96      405.21     40.86 o 
  -5   1   6      228.21      261.57     23.45 o 
  -4   1   6     3932.92     3584.84     82.18 o 
  -3   1   6     5095.75     5158.71    203.43 o 
  -2   1   6     2195.80     2596.12     95.40 o 
  -1   1   6     2103.47     2268.51     68.17 o 
   0   1   6    85204.03    89491.57   3897.77 o 
   1   1   6     2093.99     2097.44    102.92 o 
   2   1   6     1839.84     2040.44     78.66 o 
   3   1   6     4954.23     4798.16    116.01 o 
   4   1   6     3951.13     3642.31     70.59 o 
   5   1   6      237.99      259.37     16.46 o 
   6   1   6      354.70      337.68     39.51 o 
   7   1   6     1052.27      967.61     44.70 o 
   8   1   6     3994.80     4005.68    119.29 o 
   9   1   6      694.96      874.40     83.50 o 
  10   1   6      448.13      344.61     95.15 o 
  11   1   6       10.57       22.35     78.55 o 
  12   1   6      283.94      351.90    114.87 o 
 -12   2   6      237.65      454.04    117.97 o 
 -11   2   6      961.39      861.67    128.06 o 
 -10   2   6      607.26      466.77     95.31 o 
  -9   2   6     1255.86     1384.01    128.99 o 
  -8   2   6      304.82      325.29     56.01 o 
  -7   2   6      498.30      467.91     43.91 o 
  -6   2   6      886.38      873.09     44.59 o 
  -5   2   6     4862.81     4969.89    115.12 o 
  -4   2   6      727.75      710.76     38.24 o 
  -3   2   6      713.06      780.28     31.71 o 
  -2   2   6      989.70     1113.57     39.31 o 
  -1   2   6      176.77      165.21     13.84 o 
   0   2   6     3685.26     3998.97    289.97 o 
   1   2   6      217.97      191.41     16.88 o 
   2   2   6     1052.29     1121.10     36.78 o 
   3   2   6      713.88      748.70     20.49 o 
   4   2   6      748.10      713.55     17.85 o 
   5   2   6     5120.83     4920.29     87.01 o 
   6   2   6      899.88      886.99     38.75 o 
   7   2   6      496.98      529.48     36.44 o 
   8   2   6      283.98      264.99     32.46 o 
   9   2   6     1207.31     1331.26     66.81 o 
  10   2   6      578.83      467.39    101.36 o 
  11   2   6      954.69      826.59    129.15 o 
  12   2   6      224.22      327.07    111.30 o 
 -12   3   6       81.89      -17.08     86.15 o 
 -11   3   6      324.00      368.67    101.21 o 
 -10   3   6      108.38       24.22     66.75 o 
  -9   3   6     1301.16     1296.15    124.96 o 
  -8   3   6     3832.77     3656.86    212.51 o 
  -7   3   6     1760.34     1607.22     91.12 o 
  -6   3   6     1409.09     1477.28     63.65 o 
  -5   3   6     2616.06     2693.46     91.95 o 
  -4   3   6     3223.50     2919.84     71.84 o 
  -3   3   6     1126.11     1135.12     36.59 o 
  -2   3   6     5143.17     5387.01    149.60 o 
  -1   3   6    12537.62    13365.06    419.51 o 
   0   3   6     4336.69     4060.39    134.23 o 
   1   3   6    12973.50    13846.67    433.50 o 
   2   3   6     4792.35     4609.62    122.15 o 
   3   3   6     1197.49     1177.01     30.41 o 
   4   3   6     3678.38     3467.06     59.68 o 
   5   3   6     2521.86     2562.33     47.50 o 
   6   3   6     1354.19     1398.69     42.53 o 
   7   3   6     1674.32     1690.13     73.50 o 
   8   3   6     3984.65     3947.69    105.26 o 
   9   3   6     1318.91     1301.98     59.58 o 
  10   3   6      110.31       75.60     80.25 o 
  11   3   6      310.69      387.60    105.56 o 
  12   3   6       89.38       45.02     96.09 o 
 -12   4   6      183.45      159.26     92.83 o 
 -11   4   6      413.64      253.95     89.72 o 
 -10   4   6      203.61      168.73     78.70 o 
  -9   4   6     1427.77     1491.59    129.46 o 
  -8   4   6      373.89      391.80     72.96 o 
  -7   4   6     1720.16     1744.61    180.30 o 
  -6   4   6     2033.31     2051.26     70.67 o 
  -5   4   6     2813.76     2544.34     75.77 o 
  -4   4   6       70.18       38.38     13.40 o 
  -3   4   6      115.95      202.66     16.48 o 
  -2   4   6      316.63      297.03     18.65 o 
  -1   4   6     4544.35     4698.67    155.81 o 
   0   4   6     4006.33     4077.15    135.83 o 
   1   4   6     4399.98     4255.59    141.32 o 
   2   4   6      311.81      287.06     18.71 o 
   3   4   6      109.04      163.36     12.43 o 
   4   4   6       74.13       43.96     11.61 o 
   5   4   6     2945.31     2771.28     54.03 o 
   6   4   6     1960.21     1944.23     52.58 o 
   7   4   6     1690.84     1572.98     55.94 o 
   8   4   6      321.62      335.15     34.50 o 
   9   4   6     1387.03     1360.89     71.93 o 
  10   4   6      181.70      161.12     38.62 o 
  11   4   6      413.20      330.33    105.87 o 
  12   4   6      175.91      129.30    104.16 o 
 -11   5   6      567.58      533.21    109.13 o 
 -10   5   6      360.59      495.02     92.98 o 
  -9   5   6     1669.07     1643.86    133.50 o 
  -8   5   6     2351.58     2362.10    156.47 o 
  -7   5   6     1437.61     1631.29    118.13 o 
  -6   5   6     1506.72     1488.44     68.49 o 
  -5   5   6     8673.59     8520.10    185.22 o 
  -4   5   6     3759.28     3576.00    125.45 o 
  -3   5   6     4386.51     4392.98    124.67 o 
  -2   5   6     2277.36     2595.05     70.54 o 
  -1   5   6     4758.69     4649.77    227.63 o 
   0   5   6     9659.35     9646.30    464.05 o 
   1   5   6     5002.91     4971.27    164.37 o 
   2   5   6     2071.62     2390.04     59.47 o 
   3   5   6     4316.50     4161.33     83.42 o 
   4   5   6     3693.89     3713.92     77.51 o 
   5   5   6     8695.10     8448.03    149.95 o 
   6   5   6     1641.21     1568.44     42.23 o 
   7   5   6     1519.22     1605.47     65.05 o 
   8   5   6     2295.38     2267.70     73.95 o 
   9   5   6     1655.32     1660.72     74.71 o 
  10   5   6      334.42      304.27     43.14 o 
  11   5   6      536.65      570.82    103.93 o 
 -11   6   6      504.80      507.29    103.07 o 
 -10   6   6      711.68      644.51    100.90 o 
  -9   6   6      582.84      787.32     99.19 o 
  -8   6   6      333.12      286.40     67.06 o 
  -7   6   6     1340.47     1444.18    118.67 o 
  -6   6   6     2668.06     2774.97     87.26 o 
  -5   6   6     3788.10     3736.01    128.31 o 
  -4   6   6     4028.20     4129.79     96.16 o 
  -3   6   6      877.33      916.24     27.80 o 
  -2   6   6      828.37      940.07     31.54 o 
  -1   6   6     7260.12     7406.99    176.70 o 
   0   6   6      557.47      657.02     35.21 o 
   1   6   6     7119.57     6529.09    624.02 o 
   2   6   6      837.02      893.53     30.92 o 
   3   6   6      927.96      963.54     28.23 o 
   4   6   6     3875.88     4043.17     83.94 o 
   5   6   6     3617.75     3478.24     76.38 o 
   6   6   6     2540.97     2466.88     68.68 o 
   7   6   6     1337.83     1368.98     70.59 o 
   8   6   6      328.65      370.66     52.43 o 
   9   6   6      574.94      752.39     50.22 o 
  10   6   6      719.56      664.77     74.50 o 
  11   6   6      511.91      533.61     68.94 o 
 -11   7   6      415.40      449.70    100.28 o 
 -10   7   6      373.43      444.88     90.19 o 
  -9   7   6     2073.09     2338.51    159.42 o 
  -8   7   6      284.67      309.21     65.97 o 
  -7   7   6     1595.07     1610.68     90.41 o 
  -6   7   6     1456.06     1562.19     69.15 o 
  -5   7   6     5939.23     5622.55    145.90 o 
  -4   7   6     3171.26     3182.31     78.43 o 
  -3   7   6     5774.16     5668.30    127.04 o 
  -2   7   6      950.14      939.28     34.48 o 
  -1   7   6    14416.00    14539.87    329.88 o 
   0   7   6     4856.04     4909.43    134.28 o 
   1   7   6    13969.45    14408.85    368.44 o 
   2   7   6     1036.02      934.43     32.07 o 
   3   7   6     5869.95     5776.98    112.69 o 
   4   7   6     3127.21     3128.69    113.89 o 
   5   7   6     5883.14     5828.88    129.71 o 
   6   7   6     1481.88     1444.57     49.68 o 
   7   7   6     1540.84     1611.81     66.09 o 
   8   7   6      260.39      198.80     37.02 o 
   9   7   6     2101.65     2041.05    114.50 o 
  10   7   6      339.59      409.99     62.87 o 
  11   7   6      399.52      374.51     63.54 o 
 -11   8   6      741.08      790.27    116.42 o 
 -10   8   6     2015.49     1833.40    147.93 o 
  -9   8   6      533.24      608.49     88.32 o 
  -8   8   6      444.09      593.13     79.32 o 
  -7   8   6       87.78      143.69     39.96 o 
  -6   8   6      556.05      622.07     69.17 o 
  -5   8   6     3566.10     3716.34    223.74 o 
  -4   8   6       99.73      124.23     13.71 o 
  -3   8   6     1175.00     1258.72     54.54 o 
  -2   8   6     2039.84     2064.63     55.56 o 
  -1   8   6     2469.53     2383.28    121.68 o 
   0   8   6      715.61      857.51     36.08 o 
   1   8   6     2447.86     2452.65     75.01 o 
   2   8   6     1978.60     2008.08     54.90 o 
   3   8   6     1164.21     1219.16     33.62 o 
   4   8   6      115.45      121.14     15.56 o 
   5   8   6     3452.76     3359.45     82.44 o 
   6   8   6      494.67      591.38     43.87 o 
   7   8   6       97.97       55.07     30.67 o 
   8   8   6      429.04      566.71     54.68 o 
   9   8   6      552.53      509.57     59.51 o 
  10   8   6     2016.81     2057.00     89.38 o 
  11   8   6      731.35      848.09     77.43 o 
 -11   9   6      422.02      333.12     88.64 o 
 -10   9   6      770.01      636.12     99.81 o 
  -9   9   6     2848.96     2622.73    169.66 o 
  -8   9   6      313.43      304.87     63.64 o 
  -7   9   6     1780.94     1735.46     94.98 o 
  -6   9   6     1254.56     1389.61     65.09 o 
  -5   9   6     2860.70     2836.85     95.63 o 
  -4   9   6     1313.17     1319.13     38.52 o 
  -3   9   6     6179.59     6485.97    187.65 o 
  -2   9   6      625.08      652.33     40.42 o 
  -1   9   6    14025.54    13860.17    324.89 o 
   0   9   6     8807.43     8906.04    452.18 o 
   1   9   6    14270.37    13783.87    353.99 o 
   2   9   6      642.54      638.03     26.39 o 
   3   9   6     6116.38     6288.53    149.90 o 
   4   9   6     1368.06     1431.33     51.20 o 
   5   9   6     2963.62     2855.18     97.72 o 
   6   9   6     1210.09     1237.92     87.22 o 
   7   9   6     1850.11     1856.32     83.54 o 
   8   9   6      286.95      379.82     52.53 o 
   9   9   6     2929.74     2991.85    122.69 o 
  10   9   6      735.40      760.82     62.88 o 
  11   9   6      414.13      422.81     64.14 o 
 -11  10   6       17.48      -61.00     61.00 o 
 -10  10   6     1886.17     1717.75    139.08 o 
  -9  10   6     1537.40     1467.53    118.28 o 
  -8  10   6      832.68      891.78     86.62 o 
  -7  10   6      951.50     1050.80     62.73 o 
  -6  10   6     2665.20     2481.25    123.83 o 
  -5  10   6      392.58      343.91     32.58 o 
  -4  10   6      520.08      493.25     31.31 o 
  -3  10   6      722.62      732.04     44.71 o 
  -2  10   6      717.28      624.21     51.20 o 
  -1  10   6      967.01      878.65     45.03 o 
   0  10   6     3139.79     2973.16     92.22 o 
   1  10   6      983.35      953.88     75.75 o 
   2  10   6      759.43      737.87     52.59 o 
   3  10   6      698.91      686.54     46.84 o 
   4  10   6      496.25      507.77     37.01 o 
   5  10   6      358.42      435.29     51.12 o 
   6  10   6     2637.60     2598.10    117.42 o 
   7  10   6      931.00      846.35     59.34 o 
   8  10   6      915.62     1016.41     66.46 o 
   9  10   6     1505.89     1438.53     84.59 o 
  10  10   6     1895.10     1914.39     96.83 o 
  11  10   6       16.40       32.25     81.98 o 
 -10  11   6      730.76      592.97     93.14 o 
  -9  11   6     1753.80     1777.52    132.25 o 
  -8  11   6      445.44      455.59     71.72 o 
  -7  11   6     1529.41     1549.15     74.26 o 
  -6  11   6     2217.67     2257.32     87.27 o 
  -5  11   6     6670.13     6233.46    204.49 o 
  -4  11   6     1248.90     1154.82     82.35 o 
  -3  11   6     5955.44     5917.58    177.65 o 
  -2  11   6     3154.25     3202.38    133.49 o 
  -1  11   6    10468.99    10587.17    478.10 o 
   0  11   6      826.02      938.76     53.13 o 
   1  11   6    10506.84     9872.23    332.35 o 
   2  11   6     3128.86     3237.26     97.51 o 
   3  11   6     6013.14     5875.94    167.20 o 
   4  11   6     1219.50     1194.01     55.61 o 
   5  11   6     6825.54     6741.23    196.13 o 
   6  11   6     2289.90     2401.32     93.90 o 
   7  11   6     1606.83     1551.17     77.23 o 
   8  11   6      431.66      388.56     50.74 o 
   9  11   6     1810.30     1842.91     95.28 o 
  10  11   6      716.58      666.21     66.04 o 
 -10  12   6     1107.49     1095.60    110.37 o 
  -9  12   6      712.78      865.40     94.22 o 
  -8  12   6      591.96      632.13     61.59 o 
  -7  12   6      958.77      927.20     58.76 o 
  -6  12   6     3703.30     3481.56    117.27 o 
  -5  12   6       85.72       34.54     36.36 o 
  -4  12   6     1136.99     1076.08     75.46 o 
  -3  12   6      174.35      182.32     50.10 o 
  -2  12   6     1774.69     1818.58     93.63 o 
  -1  12   6      164.34      105.87     38.03 o 
   0  12   6      308.99      250.15     32.62 o 
   1  12   6      154.74      190.40     30.32 o 
   2  12   6     1710.48     1571.40     77.98 o 
   3  12   6      142.07      217.59     26.94 o 
   4  12   6     1214.96     1221.61     67.04 o 
   5  12   6       75.07      126.12     34.26 o 
   6  12   6     3727.04     3637.46    124.19 o 
   7  12   6      916.65      922.02     61.77 o 
   8  12   6      606.00      590.02     58.21 o 
   9  12   6      678.45      619.78     85.68 o 
  10  12   6     1092.41     1095.33     81.75 o 
 -10  13   6      297.31      314.49     71.40 o 
  -9  13   6      782.01      901.72     90.81 o 
  -8  13   6     1072.89     1080.42     83.20 o 
  -7  13   6      701.56      686.05     52.81 o 
  -6  13   6     2203.03     2244.27     85.43 o 
  -5  13   6     4905.00     5172.02    210.18 o 
  -4  13   6     2315.34     2259.04    114.83 o 
  -3  13   6     5479.58     5474.79    170.36 o 
  -2  13   6    10669.91    10100.31    353.75 o 
  -1  13   6     5816.81     5955.32    292.92 o 
   0  13   6      978.64      958.61     59.89 o 
   1  13   6     5975.39     5801.38    209.82 o 
   2  13   6    10780.09    10623.87    283.88 o 
   3  13   6     5609.98     5790.89    166.90 o 
   4  13   6     2368.22     2352.81     85.20 o 
   5  13   6     4880.32     4798.00    149.34 o 
   6  13   6     2246.56     2128.38     88.19 o 
   7  13   6      671.99      749.72     59.05 o 
   8  13   6     1084.39     1139.20     73.57 o 
   9  13   6      776.18      762.76     80.37 o 
  10  13   6      295.24      426.45     95.52 o 
  -9  14   6      115.15       93.14     51.38 o 
  -8  14   6      595.17      551.06     92.67 o 
  -7  14   6      318.65      341.84     39.74 o 
  -6  14   6     1752.48     1713.28    109.50 o 
  -5  14   6      793.82      816.62     76.91 o 
  -4  14   6      637.20      593.41     70.71 o 
  -3  14   6       68.27       75.15     29.91 o 
  -2  14   6      549.86      452.13     79.63 o 
  -1  14   6       25.51      102.30     41.29 o 
   0  14   6       42.07       12.11     28.76 o 
   1  14   6       22.23       62.40     32.37 o 
   2  14   6      494.46      416.47     34.15 o 
   3  14   6       67.57      128.56     31.25 o 
   4  14   6      625.19      535.76     43.26 o 
   5  14   6      738.54      815.37     53.07 o 
   6  14   6     1733.69     1701.47     78.62 o 
   7  14   6      303.26      447.48     50.70 o 
   8  14   6      601.62      559.19     58.41 o 
   9  14   6      108.46       22.54     50.10 o 
  -9  15   6      235.69      255.51     97.17 o 
  -8  15   6      689.22      623.86    112.54 o 
  -7  15   6      462.39      544.50     79.51 o 
  -6  15   6     2985.30     2709.05    142.63 o 
  -5  15   6     2947.90     2784.17    140.39 o 
  -4  15   6     1889.78     2116.81    179.68 o 
  -3  15   6     3991.92     4376.19    182.63 o 
  -2  15   6     8810.66     8804.48    318.71 o 
  -1  15   6     3007.97     3112.63    183.01 o 
   0  15   6     4693.71     4890.46    255.19 o 
   1  15   6     2957.36     2969.07    127.79 o 
   2  15   6     8997.22     8884.34    242.95 o 
   3  15   6     4004.47     4066.21    138.74 o 
   4  15   6     1840.61     1935.82     78.19 o 
   5  15   6     2994.02     3010.51    107.33 o 
   6  15   6     3053.96     2964.24    110.85 o 
   7  15   6      416.18      576.75     58.14 o 
   8  15   6      708.12      554.68     67.64 o 
   9  15   6      232.45      141.38     59.07 o 
  -9  16   6      751.95      468.01    113.63 o 
  -8  16   6      457.83      557.27    106.18 o 
  -7  16   6      834.79      907.93    119.06 o 
  -6  16   6     1107.21      976.53     91.62 o 
  -5  16   6      135.46       66.65     50.67 o 
  -4  16   6      520.61      402.95    103.61 o 
  -3  16   6      397.94      484.09     64.01 o 
  -2  16   6      327.91      398.16     68.15 o 
  -1  16   6     1117.25     1112.21    102.76 o 
   0  16   6     2052.44     1984.74    136.29 o 
   1  16   6     1125.27     1203.78    174.09 o 
   2  16   6      336.57      359.92     34.41 o 
   3  16   6      376.17      411.75     39.56 o 
   4  16   6      497.50      396.82     42.91 o 
   5  16   6      126.40      119.78     34.56 o 
   6  16   6     1077.70     1044.91     65.65 o 
   7  16   6      830.86      840.41     65.01 o 
   8  16   6      448.72      592.91     69.29 o 
   9  16   6      789.39      739.74     84.00 o 
  -8  17   6     1242.68     1558.95    159.73 o 
  -7  17   6       55.51       72.80     72.03 o 
  -6  17   6     1926.41     2181.37    156.39 o 
  -5  17   6     1283.93     1169.61     97.13 o 
  -4  17   6     5530.52     5577.67    229.74 o 
  -3  17   6      154.52      300.27     57.76 o 
  -2  17   6     7281.00     7315.27    363.23 o 
  -1  17   6     2679.49     2840.21    178.36 o 
   0  17   6     5876.96     5990.71    306.11 o 
   1  17   6     2704.72     2898.63    132.56 o 
   2  17   6     7331.46     7874.25    385.12 o 
   3  17   6      149.93      356.60     39.43 o 
   4  17   6     5457.09     5464.45    258.53 o 
   5  17   6     1244.79     1192.94    112.84 o 
   6  17   6     1927.35     1970.04    109.77 o 
   7  17   6       43.50      128.91     60.54 o 
   8  17   6     1263.47     1239.06     92.27 o 
  -8  18   6       33.34       68.30     88.48 o 
  -7  18   6      779.15      830.78    121.85 o 
  -6  18   6      204.47      177.46     64.44 o 
  -5  18   6     1403.58     1359.52    106.80 o 
  -4  18   6      555.92      517.07     73.40 o 
  -3  18   6      230.48      296.89     60.33 o 
  -2  18   6      908.99     1043.44    104.78 o 
  -1  18   6      372.74      422.69     74.66 o 
   0  18   6       58.93      102.45     54.33 o 
   1  18   6      370.03      370.15     56.15 o 
   2  18   6      906.54     1018.28     81.65 o 
   3  18   6      215.77      215.93     33.39 o 
   4  18   6      527.30      475.74     47.08 o 
   5  18   6     1407.76     1535.16     76.50 o 
   6  18   6      190.88      130.25     47.77 o 
   7  18   6      821.40      665.92     87.16 o 
   8  18   6       32.43      -46.74     46.74 o 
  -7  19   6      212.01      285.00     95.62 o 
  -6  19   6     2039.82     2307.77    179.44 o 
  -5  19   6      535.29      676.09    105.24 o 
  -4  19   6     4173.88     4394.28    207.93 o 
  -3  19   6      615.50      727.55     98.88 o 
  -2  19   6     4988.05     5364.83    288.10 o 
  -1  19   6      307.11      386.83     74.82 o 
   0  19   6     7484.01     7137.07    359.82 o 
   1  19   6      332.24      266.53     72.18 o 
   2  19   6     5022.57     5405.70    217.06 o 
   3  19   6      589.73      640.40     52.79 o 
   4  19   6     4089.39     4103.91    156.22 o 
   5  19   6      535.30      639.15     90.96 o 
   6  19   6     2051.32     2020.69    117.51 o 
   7  19   6      204.06      182.59     54.36 o 
  -6  20   6       59.04      125.11     81.49 o 
  -5  20   6     1199.76      895.61    157.01 o 
  -4  20   6      363.98      411.58     77.26 o 
  -3  20   6      768.99     1026.83    113.94 o 
  -2  20   6      108.33       54.80     59.45 o 
  -1  20   6       76.02       59.61     55.11 o 
   0  20   6       11.00      -13.82     52.16 o 
   1  20   6       78.31      144.52     61.00 o 
   2  20   6      118.22      194.06     55.19 o 
   3  20   6      763.70      763.18     79.26 o 
   4  20   6      348.80      416.96     51.01 o 
   5  20   6     1228.49     1311.14    147.78 o 
   6  20   6       56.29       85.37     68.53 o 
  -6  21   6     2029.01     2281.85    185.03 o 
  -5  21   6      405.42      612.22    110.68 o 
  -4  21   6     3251.75     3805.17    189.93 o 
  -3  21   6      962.01     1049.65    122.94 o 
  -2  21   6     3557.07     3447.61    215.15 o 
  -1  21   6      263.52      308.59     74.35 o 
   0  21   6     4576.65     4596.77    258.30 o 
   1  21   6      257.50      273.67     78.86 o 
   2  21   6     3619.68     3617.74    218.41 o 
   3  21   6      991.88     1116.87    114.56 o 
   4  21   6     3252.19     3241.63    207.23 o 
   5  21   6      432.52      522.10     61.84 o 
   6  21   6     1955.38     2153.78    131.63 o 
  -5  22   6      677.43      705.51    116.73 o 
  -4  22   6      271.77      312.16     88.17 o 
  -3  22   6      111.34      108.50     73.27 o 
  -2  22   6       21.95       62.25     65.20 o 
  -1  22   6      318.82      237.03     76.37 o 
   0  22   6       54.41       49.36     62.56 o 
   1  22   6      313.03      421.60     83.98 o 
   2  22   6       26.56      -22.20     58.06 o 
   3  22   6      111.85       -3.73     65.82 o 
   4  22   6      277.69      428.74     93.14 o 
   5  22   6      698.41      718.97     49.70 o 
  -3  23   6      377.55      511.17     99.35 o 
  -2  23   6     1584.37     1662.18    146.38 o 
  -1  23   6     1239.83     1498.57    136.29 o 
   0  23   6     2936.14     2688.86    181.93 o 
   1  23   6     1272.06     1320.83    127.91 o 
   2  23   6     1601.53     1813.37    150.73 o 
   3  23   6      357.35      328.62     88.17 o 
  -1  24   6      206.23      276.77     82.12 o 
   0  24   6      106.95       42.84     69.85 o 
   1  24   6      216.20      242.00     84.60 o 
   1   0   7      570.72      713.58     55.73 o 
   2   0   7      537.55      615.74     41.81 o 
   3   0   7     8726.42     8831.09    184.54 o 
   4   0   7     7448.87     8060.51    156.44 o 
   5   0   7      589.68      620.89     31.03 o 
   6   0   7      187.46      164.72     24.34 o 
   7   0   7      934.82     1038.75     92.10 o 
   8   0   7     4246.08     4354.55    147.66 o 
   9   0   7      309.82      379.87     64.48 o 
  10   0   7      356.41      379.69     94.53 o 
  11   0   7     2195.26     1930.73    171.99 o 
  12   0   7     1879.98     2119.02    191.09 o 
 -12   1   7      210.65      355.94    111.76 o 
 -11   1   7      467.67      305.80     98.41 o 
 -10   1   7      352.99      419.12     91.74 o 
  -9   1   7      645.16      689.52    102.92 o 
  -8   1   7       56.94       88.64     36.15 o 
  -7   1   7     1187.60     1190.08     64.64 o 
  -6   1   7      882.94      919.85     50.83 o 
  -5   1   7     1713.78     1828.57     58.69 o 
  -4   1   7       37.31       32.51     12.02 o 
  -3   1   7     1124.58      947.83     29.85 o 
  -2   1   7     2130.21     2195.96     64.58 o 
  -1   1   7    28198.18    30494.69   1480.10 o 
   0   1   7    48139.99    50425.50   2197.10 o 
   1   1   7    29364.83    30304.85   1324.72 o 
   2   1   7     2080.76     2135.27     62.46 o 
   3   1   7     1197.97     1006.10     35.07 o 
   4   1   7       35.71        9.53      9.41 o 
   5   1   7     1598.55     1686.42     50.00 o 
   6   1   7      838.08      921.83     44.68 o 
   7   1   7     1203.52     1264.11     65.76 o 
   8   1   7       59.47      122.96     36.79 o 
   9   1   7      671.00      702.58     78.63 o 
  10   1   7      353.85      318.84     90.81 o 
  11   1   7      476.63      510.70    113.47 o 
  12   1   7      227.02      439.30    118.75 o 
 -12   2   7     2079.99     2135.63    187.67 o 
 -11   2   7     1331.61     1079.61    136.13 o 
 -10   2   7      700.51      552.77     99.35 o 
  -9   2   7      465.61      450.94     87.70 o 
  -8   2   7     3871.36     3800.32    167.00 o 
  -7   2   7     1950.88     2034.96     84.10 o 
  -6   2   7     2693.83     2726.77     95.92 o 
  -5   2   7      897.25      953.77     40.75 o 
  -4   2   7     4199.29     3915.42     99.56 o 
  -3   2   7      562.43      524.30     27.44 o 
  -2   2   7     1924.29     2003.80     57.52 o 
  -1   2   7    14537.63    15293.36    399.88 o 
   0   2   7     2629.28     2876.22    136.60 o 
   1   2   7    14607.82    14877.83    658.63 o 
   2   2   7     1872.62     1963.18     58.97 o 
   3   2   7      577.07      549.09     25.91 o 
   4   2   7     4142.15     3974.37     82.34 o 
   5   2   7      867.48      841.61     31.85 o 
   6   2   7     2842.66     2914.21     77.18 o 
   7   2   7     1881.29     2018.12     64.89 o 
   8   2   7     3848.84     4164.05    271.53 o 
   9   2   7      442.94      523.33     55.60 o 
  10   2   7      725.59      830.16    118.13 o 
  11   2   7     1303.03     1669.17    164.23 o 
  12   2   7     2050.91     1945.94    187.83 o 
 -12   3   7       63.63        0.47     83.20 o 
 -11   3   7      413.52      465.99    104.31 o 
 -10   3   7      352.82      296.17     86.46 o 
  -9   3   7      474.25      406.85     82.74 o 
  -8   3   7      399.84      465.28    113.63 o 
  -7   3   7     1276.57     1353.33     84.52 o 
  -6   3   7     1359.58     1396.25     56.20 o 
  -5   3   7      777.22      759.11     40.79 o 
  -4   3   7     2964.18     2999.42     67.12 o 
  -3   3   7     2838.60     2529.46     80.26 o 
  -2   3   7     1401.56     1375.03     54.23 o 
  -1   3   7     5925.01     6631.02    215.30 o 
   0   3   7    10042.56    10880.91    343.06 o 
   1   3   7     5382.06     5696.28    262.72 o 
   2   3   7     1550.26     1526.81     41.56 o 
   3   3   7     2637.68     2449.59    109.25 o 
   4   3   7     2979.78     3157.61     58.54 o 
   5   3   7      725.15      656.92     19.25 o 
   6   3   7     1281.55     1256.93     39.83 o 
   7   3   7     1290.31     1354.56     52.48 o 
   8   3   7      449.18      526.58     40.15 o 
   9   3   7      536.47      424.64     53.47 o 
  10   3   7      319.51      306.32     55.95 o 
  11   3   7      425.05      460.87    115.64 o 
  12   3   7       58.43        7.76     92.52 o 
 -11   4   7      592.04      477.17    103.54 o 
 -10   4   7      950.06      685.02    106.95 o 
  -9   4   7      816.86      793.99     98.72 o 
  -8   4   7     4702.46     4624.55    248.36 o 
  -7   4   7     4511.58     4515.47    180.82 o 
  -6   4   7     1360.01     1359.91     70.86 o 
  -5   4   7     5028.30     5131.20    134.50 o 
  -4   4   7     2000.77     1971.37     80.13 o 
  -3   4   7     1697.41     1583.30     42.01 o 
  -2   4   7      583.97      644.19     27.02 o 
  -1   4   7     2847.06     2991.59    104.11 o 
   0   4   7     4781.29     4882.00    412.62 o 
   1   4   7     2665.58     2785.18    226.71 o 
   2   4   7      549.46      604.58     23.73 o 
   3   4   7     1679.51     1563.37     49.35 o 
   4   4   7     1918.05     1931.46     43.11 o 
   5   4   7     5152.10     5163.91     79.73 o 
   6   4   7     1411.37     1556.52     45.72 o 
   7   4   7     4362.67     4535.43    156.03 o 
   8   4   7     4714.96     4723.00    119.89 o 
   9   4   7      839.83      928.24     59.99 o 
  10   4   7      960.15      980.34     77.31 o 
  11   4   7      560.71      531.66    117.66 o 
 -11   5   7       37.60      -24.84     71.56 o 
 -10   5   7     1012.73      867.88    110.52 o 
  -9   5   7      116.92      131.01     65.20 o 
  -8   5   7      305.39      315.89     68.15 o 
  -7   5   7     1040.72     1139.74     76.34 o 
  -6   5   7     2726.67     2824.99    118.07 o 
  -5   5   7     1029.23     1014.57     35.44 o 
  -4   5   7     4482.89     4239.16     89.87 o 
  -3   5   7     2454.06     2273.19     61.71 o 
  -2   5   7     2613.54     2511.26     84.49 o 
  -1   5   7      479.29      380.56     22.04 o 
   0   5   7        3.35       11.86     12.54 o 
   1   5   7      508.34      387.31     36.01 o 
   2   5   7     2868.76     2734.12     68.42 o 
   3   5   7     2530.27     2435.26     49.19 o 
   4   5   7     4371.86     4244.81     80.36 o 
   5   5   7     1029.06     1056.90     32.03 o 
   6   5   7     2614.17     2716.96     66.46 o 
   7   5   7     1103.29     1125.33     48.51 o 
   8   5   7      327.42      381.22     36.25 o 
   9   5   7       97.09       63.43     31.38 o 
  10   5   7     1005.25     1009.34     64.97 o 
  11   5   7       41.86       71.10     60.51 o 
 -11   6   7      660.72      621.38    108.50 o 
 -10   6   7      525.65      434.95     88.48 o 
  -9   6   7     1064.92      965.98    106.02 o 
  -8   6   7     2600.47     2858.52    172.61 o 
  -7   6   7     4438.76     4566.19    233.15 o 
  -6   6   7      565.14      557.31     45.91 o 
  -5   6   7     3071.09     3134.91     81.09 o 
  -4   6   7     3346.88     3378.12     74.92 o 
  -3   6   7     4768.14     4885.77    142.57 o 
  -2   6   7      154.86      147.65     14.56 o 
  -1   6   7     6554.68     6545.32    191.49 o 
   0   6   7      104.49       83.94     17.33 o 
   1   6   7     6370.07     6816.64    303.78 o 
   2   6   7      145.95      126.65     12.53 o 
   3   6   7     4893.15     4718.87     86.23 o 
   4   6   7     3249.28     3182.43     63.53 o 
   5   6   7     3099.88     3025.51     69.06 o 
   6   6   7      646.58      668.42     41.65 o 
   7   6   7     4445.97     4306.97    111.11 o 
   8   6   7     2595.22     2683.36     81.92 o 
   9   6   7     1069.00     1014.51     54.89 o 
  10   6   7      544.01      586.93     51.36 o 
  11   6   7      663.13      504.96     83.33 o 
 -11   7   7      376.31      538.95    102.14 o 
 -10   7   7      972.23      925.62    112.07 o 
  -9   7   7      139.02       48.59     56.35 o 
  -8   7   7     1906.91     1821.76    129.62 o 
  -7   7   7      354.56      450.32     65.97 o 
  -6   7   7     3405.81     3558.07    144.49 o 
  -5   7   7      738.51      675.37     53.45 o 
  -4   7   7     3120.25     2943.67     61.64 o 
  -3   7   7     6432.76     6704.34    149.02 o 
  -2   7   7     5985.87     5900.60    118.55 o 
  -1   7   7      520.10      671.44     27.32 o 
   0   7   7     5117.80     5100.66    140.31 o 
   1   7   7      500.14      710.59     53.96 o 
   2   7   7     5918.07     5583.50    116.36 o 
   3   7   7     6586.30     6772.33    119.57 o 
   4   7   7     3195.44     3053.36     67.31 o 
   5   7   7      793.97      730.38     33.60 o 
   6   7   7     3432.48     3321.42     85.56 o 
   7   7   7      326.31      341.44     37.19 o 
   8   7   7     1925.93     1948.50     68.12 o 
   9   7   7      118.56      153.46     39.11 o 
  10   7   7      981.87      993.73     67.38 o 
  11   7   7      370.50      361.03     77.13 o 
 -11   8   7      717.11      748.97    112.23 o 
 -10   8   7      598.14      490.05     88.17 o 
  -9   8   7      599.08      490.83     78.70 o 
  -8   8   7      540.13      536.16     74.51 o 
  -7   8   7     2117.45     2153.48    132.10 o 
  -6   8   7       37.78       26.09     40.87 o 
  -5   8   7      196.00      234.64     28.81 o 
  -4   8   7     1419.53     1495.55     48.72 o 
  -3   8   7     2482.22     2432.04     85.49 o 
  -2   8   7     7960.42     8255.98    179.65 o 
  -1   8   7     5359.91     5221.22    129.40 o 
   0   8   7     4282.12     4049.82    114.98 o 
   1   8   7     5350.59     5281.97    145.74 o 
   2   8   7     7838.35     7744.62    142.67 o 
   3   8   7     2413.24     2313.45     78.32 o 
   4   8   7     1306.45     1374.32     42.29 o 
   5   8   7      170.53      158.92     19.29 o 
   6   8   7       59.24       39.16     30.25 o 
   7   8   7     2044.11     1899.06     73.03 o 
   8   8   7      560.44      598.47     52.36 o 
   9   8   7      666.01      643.71     88.48 o 
  10   8   7      604.91      628.05     59.69 o 
  11   8   7      728.00      661.89     72.12 o 
 -11   9   7      705.34      707.53    106.80 o 
 -10   9   7      969.02     1004.01    111.14 o 
  -9   9   7      144.74      226.17     65.20 o 
  -8   9   7     1448.68     1556.94    114.87 o 
  -7   9   7      548.02      575.59     69.23 o 
  -6   9   7     4520.23     4473.03    141.55 o 
  -5   9   7      559.77      527.72     37.72 o 
  -4   9   7     3062.56     2979.55    114.25 o 
  -3   9   7      141.95      139.28     23.90 o 
  -2   9   7    11445.07    11234.04    382.86 o 
  -1   9   7     2662.71     2608.24    101.36 o 
   0   9   7     5737.54     5811.58    159.54 o 
   1   9   7     2693.49     2736.76     84.12 o 
   2   9   7    11352.04    10514.52    206.77 o 
   3   9   7      148.76      135.44     15.32 o 
   4   9   7     2922.82     2859.81     70.82 o 
   5   9   7      547.44      581.57     36.84 o 
   6   9   7     4660.88     4708.70    147.78 o 
   7   9   7      503.31      519.20     49.60 o 
   8   9   7     1504.48     1418.67    105.09 o 
   9   9   7      115.35      223.38     41.56 o 
  10   9   7     1014.93     1076.91     77.50 o 
  11   9   7      682.65      671.14     73.34 o 
 -11  10   7      998.03      955.89    113.32 o 
 -10  10   7      136.13      214.53     69.23 o 
  -9  10   7      113.09      149.48     60.85 o 
  -8  10   7      876.35      956.83     89.57 o 
  -7  10   7     1738.31     1784.50    114.56 o 
  -6  10   7     1518.88     1625.53    110.34 o 
  -5  10   7       42.82       34.06     24.17 o 
  -4  10   7      263.90      314.26     33.48 o 
  -3  10   7      941.30      858.56     54.41 o 
  -2  10   7     5395.37     5533.98    166.28 o 
  -1  10   7     3985.64     3904.47    145.08 o 
   0  10   7     2112.05     2253.29    132.56 o 
   1  10   7     4047.05     3807.90    134.99 o 
   2  10   7     5193.39     5300.16    125.26 o 
   3  10   7      916.06      873.93     37.39 o 
   4  10   7      300.39      319.53     31.18 o 
   5  10   7       34.16       40.95     37.82 o 
   6  10   7     1444.86     1419.35     68.10 o 
   7  10   7     1783.88     1712.36     79.82 o 
   8  10   7      848.84      930.11     66.51 o 
   9  10   7      147.53      188.00     56.84 o 
  10  10   7      128.94      232.88     59.52 o 
  11  10   7      994.75     1133.39     83.28 o 
 -10  11   7      995.85     1074.95    108.35 o 
  -9  11   7      504.71      547.33     80.56 o 
  -8  11   7      840.87      877.66     83.82 o 
  -7  11   7      905.43      928.39     62.97 o 
  -6  11   7     3847.57     3712.11    121.49 o 
  -5  11   7     1294.30     1356.00     88.78 o 
  -4  11   7     2138.91     2033.08    104.74 o 
  -3  11   7     1865.83     1781.79     73.98 o 
  -2  11   7    13822.81    14438.63    487.59 o 
  -1  11   7      966.17      907.46     81.18 o 
   0  11   7     3498.11     3323.22    126.89 o 
   1  11   7      947.04      984.77     83.36 o 
   2  11   7    14064.47    14318.09    535.67 o 
   3  11   7     1796.18     1616.15     60.96 o 
   4  11   7     2166.10     2035.38     76.40 o 
   5  11   7     1270.56     1164.51     58.36 o 
   6  11   7     3904.58     3752.92    126.78 o 
   7  11   7      882.94      918.42     61.10 o 
   8  11   7      903.26      784.24     62.18 o 
   9  11   7      477.60      519.56     62.85 o 
  10  11   7     1026.52     1070.93     79.10 o 
 -10  12   7       55.04       53.24     56.04 o 
  -9  12   7      324.67      185.34     58.52 o 
  -8  12   7      779.53      780.95     77.15 o 
  -7  12   7     2212.74     2204.22    238.74 o 
  -6  12   7     1783.12     1918.12    197.92 o 
  -5  12   7      659.64      860.15     75.04 o 
  -4  12   7     1916.05     1743.64     97.97 o 
  -3  12   7     2245.53     2298.49     89.54 o 
  -2  12   7     3636.44     3662.09    152.58 o 
  -1  12   7     1402.67     1401.40    103.07 o 
   0  12   7       18.62       -0.51     21.04 o 
   1  12   7     1419.03     1361.51     68.68 o 
   2  12   7     3580.50     3545.34    104.77 o 
   3  12   7     2158.21     2211.49     76.76 o 
   4  12   7     1997.97     2003.61     75.62 o 
   5  12   7      677.47      687.94     47.78 o 
   6  12   7     1745.97     1737.92     77.44 o 
   7  12   7     2223.77     2250.97    125.50 o 
   8  12   7      766.68      780.63     75.30 o 
   9  12   7      361.62      360.18     50.58 o 
  10  12   7       73.56       98.22     47.91 o 
 -10  13   7      404.10      375.19     70.63 o 
  -9  13   7      791.45      735.16     80.10 o 
  -8  13   7      689.66      699.15     68.92 o 
  -7  13   7     1940.70     2083.31    161.13 o 
  -6  13   7     1666.06     1838.39    112.96 o 
  -5  13   7     3253.14     3184.61    175.02 o 
  -4  13   7     3564.83     3526.19    155.25 o 
  -3  13   7     3848.13     3679.55    126.66 o 
  -2  13   7     4876.40     5111.79    244.87 o 
  -1  13   7     2636.31     2717.42    160.82 o 
   0  13   7      376.60      384.62     41.53 o 
   1  13   7     2724.96     2718.85    113.60 o 
   2  13   7     5092.37     5277.99    196.30 o 
   3  13   7     3903.88     3764.78    115.79 o 
   4  13   7     3674.93     3589.63    116.23 o 
   5  13   7     3305.38     3200.35    110.41 o 
   6  13   7     1699.14     1741.36     78.45 o 
   7  13   7     1948.42     1864.89     85.61 o 
   8  13   7      707.04      737.26     65.22 o 
   9  13   7      757.49      884.30     99.99 o 
  10  13   7      409.98      368.98     64.94 o 
  -9  14   7      258.26      196.21     48.12 o 
  -8  14   7      217.68      138.15     79.48 o 
  -7  14   7     1189.41     1468.61    138.62 o 
  -6  14   7     1956.50     2084.33    130.47 o 
  -5  14   7      481.29      561.08     68.18 o 
  -4  14   7      494.75      511.59     61.88 o 
  -3  14   7      825.71      878.96     57.74 o 
  -2  14   7     1827.54     1926.51    104.44 o 
  -1  14   7     1879.19     1857.61    129.30 o 
   0  14   7     5382.08     5237.13    280.57 o 
   1  14   7     1982.12     1925.91    128.99 o 
   2  14   7     1894.12     1752.13     88.66 o 
   3  14   7      799.16      810.21     45.23 o 
   4  14   7      453.59      441.61     40.38 o 
   5  14   7      441.06      446.47     44.13 o 
   6  14   7     1940.72     1941.37     83.78 o 
   7  14   7     1167.40     1178.54     69.59 o 
   8  14   7      227.35      214.66     49.73 o 
   9  14   7      247.55      332.06     63.38 o 
  -8  15   7      578.26      671.67    113.63 o 
  -7  15   7     2715.07     3077.39    207.85 o 
  -6  15   7     1805.17     1977.16    196.29 o 
  -5  15   7     2861.00     3128.52    237.34 o 
  -4  15   7     1379.54     1358.53     92.76 o 
  -3  15   7     3395.61     3420.58    154.93 o 
  -2  15   7     5478.50     5041.03    267.15 o 
  -1  15   7     3024.34     3415.64    196.52 o 
   0  15   7      216.21      125.27     52.47 o 
   1  15   7     3154.69     3190.40    134.23 o 
   2  15   7     5508.70     5577.03    210.28 o 
   3  15   7     3411.29     3371.62    108.73 o 
   4  15   7     1415.06     1329.82     62.18 o 
   5  15   7     2880.54     2806.73    102.43 o 
   6  15   7     1806.10     2018.22     87.03 o 
   7  15   7     2776.33     2605.28    141.58 o 
   8  15   7      538.67      580.31     91.35 o 
   9  15   7      695.69      691.59     63.56 o 
  -9  16   7       44.68       74.51     88.48 o 
  -8  16   7      123.66       17.23     78.08 o 
  -7  16   7      874.83     1128.97    128.22 o 
  -6  16   7      616.44      668.98     88.09 o 
  -5  16   7        1.78       12.61     43.57 o 
  -4  16   7      480.65      535.04     67.19 o 
  -3  16   7     1423.49     1467.71     96.72 o 
  -2  16   7     3359.56     3550.06    207.23 o 
  -1  16   7     2513.09     2379.96    157.09 o 
   0  16   7      293.68      367.27     67.52 o 
   1  16   7     2574.99     2479.84    115.62 o 
   2  16   7     3423.56     3562.21    150.42 o 
   3  16   7     1409.81     1391.74     60.44 o 
   4  16   7      421.90      342.80     40.04 o 
   5  16   7        5.90       18.95     29.01 o 
   6  16   7      620.12      634.62     54.58 o 
   7  16   7      821.87      848.84     73.55 o 
   8  16   7      126.44       89.90     88.01 o 
   9  16   7       54.62       16.58     40.23 o 
  -8  17   7      507.27      354.08    105.40 o 
  -7  17   7     2484.19     2537.82    193.72 o 
  -6  17   7     1061.78     1162.65    102.56 o 
  -5  17   7     2651.51     2976.69    213.98 o 
  -4  17   7      135.77      191.18     55.94 o 
  -3  17   7     6199.83     6388.66    252.05 o 
  -2  17   7     2895.64     3064.98    189.22 o 
  -1  17   7     6375.90     6512.28    331.88 o 
   0  17   7      926.14      898.15     97.48 o 
   1  17   7     6186.88     6463.03    243.41 o 
   2  17   7     2959.13     3063.50    138.08 o 
   3  17   7     6215.35     6266.86    181.79 o 
   4  17   7      117.21      147.65     39.73 o 
   5  17   7     2693.69     2658.02    100.45 o 
   6  17   7     1057.82     1111.48     67.54 o 
   7  17   7     2525.31     2578.92    125.46 o 
   8  17   7      481.47      590.73     57.76 o 
  -8  18   7      196.61      167.18     91.27 o 
  -7  18   7      159.12      146.22     83.36 o 
  -6  18   7      484.69      461.03     96.24 o 
  -5  18   7      336.40      285.56     67.64 o 
  -4  18   7       50.14      -16.13     71.02 o 
  -3  18   7     1501.77     1407.82    158.02 o 
  -2  18   7     1258.46     1357.16    121.54 o 
  -1  18   7     1795.38     1650.85    135.67 o 
   0  18   7      948.11     1169.80    111.61 o 
   1  18   7     1854.40     1888.93    103.95 o 
   2  18   7     1254.71     1281.54     86.18 o 
   3  18   7     1481.72     1504.28    147.70 o 
   4  18   7       66.70       49.49     63.84 o 
   5  18   7      363.85      342.55     43.89 o 
   6  18   7      488.83      390.86     57.39 o 
   7  18   7      136.20      129.23     62.09 o 
   8  18   7      214.39      259.90     48.37 o 
  -7  19   7     1866.75     1722.72    162.52 o 
  -6  19   7      884.38      898.30    124.96 o 
  -5  19   7     1732.89     2100.27    135.41 o 
  -4  19   7     1381.94     1622.51    229.58 o 
  -3  19   7     3266.20     3212.60    203.50 o 
  -2  19   7      727.96      796.01    101.83 o 
  -1  19   7     5297.24     5449.28    294.62 o 
   0  19   7       36.49      136.29     62.71 o 
   1  19   7     5260.77     5560.73    296.17 o 
   2  19   7      722.12      721.79     74.39 o 
   3  19   7     3276.87     3326.07    207.07 o 
   4  19   7     1375.19     1515.18     70.63 o 
   5  19   7     1769.18     1896.38    178.98 o 
   6  19   7      855.65      907.91    111.38 o 
   7  19   7     1873.73     1922.82     85.35 o 
  -6  20   7      103.72      227.72     94.22 o 
  -5  20   7      908.53      833.08    100.32 o 
  -4  20   7      520.05      523.47    107.73 o 
  -3  20   7      567.42      737.80    103.85 o 
  -2  20   7      316.26      381.24     79.63 o 
  -1  20   7     1078.49     1228.47    119.37 o 
   0  20   7      168.23      156.63     69.54 o 
   1  20   7     1111.48     1192.77    118.13 o 
   2  20   7      314.49      311.87     63.52 o 
   3  20   7      575.75      605.06     74.89 o 
   4  20   7      537.29      661.74    104.31 o 
   5  20   7      891.68      906.70     61.51 o 
   6  20   7      108.75       81.49     36.13 o 
  -5  21   7     1624.87     1824.39    163.14 o 
  -4  21   7     1347.80     1375.94    143.90 o 
  -3  21   7     1700.85     1713.72    150.42 o 
  -2  21   7      243.55      251.47     80.25 o 
  -1  21   7     3660.82     3581.11    221.67 o 
   0  21   7      562.86      847.23    108.19 o 
   1  21   7     3655.74     3594.61    220.73 o 
   2  21   7      244.49      196.98     70.32 o 
   3  21   7     1705.21     1957.11    153.68 o 
   4  21   7     1396.08     1543.28    140.95 o 
   5  21   7     1593.10     1737.62    152.90 o 
  -4  22   7      308.65      300.99     94.22 o 
  -3  22   7      115.51      144.67     77.92 o 
  -2  22   7      521.23      502.01     93.14 o 
  -1  22   7      511.96      442.71     88.17 o 
   0  22   7      604.42      626.66     97.02 o 
   1  22   7      549.20      525.91     94.07 o 
   2  22   7      533.51      597.01     96.55 o 
   3  22   7      111.56       75.60     67.06 o 
   4  22   7      321.16      210.02     82.74 o 
  -3  23   7     1312.44     1393.64    140.64 o 
  -2  23   7      377.03      578.22    102.14 o 
  -1  23   7     1944.90     1914.89    155.23 o 
   0  23   7      700.33      658.32    102.14 o 
   1  23   7     1968.14     2047.77    162.06 o 
   2  23   7      382.03      258.14     83.82 o 
   3  23   7     1315.63     1331.86    132.41 o 
  -1  24   7      430.01      366.34     90.65 o 
   0  24   7     1548.38     1566.41    140.33 o 
   1  24   7      446.75      425.95     92.67 o 
   1   0   8    31723.37    32575.21   1583.79 o 
   2   0   8    15401.44    15626.77    380.22 o 
   3   0   8     1949.53     2133.09     46.32 o 
   4   0   8     3829.27     3508.93     75.16 o 
   5   0   8     2420.57     2125.00     57.31 o 
   6   0   8     1337.19     1372.30     62.25 o 
   7   0   8      253.24      182.41     34.17 o 
   8   0   8     1045.39     1037.25     66.12 o 
   9   0   8      984.51     1147.36    101.83 o 
  10   0   8     1774.42     2119.64    169.20 o 
  11   0   8      635.71      939.75    130.08 o 
  12   0   8     1093.61     1211.24    158.02 o 
 -12   1   8        7.17       28.72     89.57 o 
 -11   1   8      490.81      571.08    116.11 o 
 -10   1   8       56.37       47.34     73.42 o 
  -9   1   8     1489.95     1579.05    106.00 o 
  -8   1   8      229.29      146.07     37.71 o 
  -7   1   8       84.86       74.19     30.07 o 
  -6   1   8       50.33       49.65     34.31 o 
  -5   1   8      600.13      613.87     32.89 o 
  -4   1   8    13073.14    12655.68    238.70 o 
  -3   1   8     2609.99     2576.84     61.33 o 
  -2   1   8     1016.98     1085.07     28.33 o 
  -1   1   8     1108.87     1616.08     94.38 o 
   1   1   8     1036.55     1114.20     44.38 o 
   2   1   8     1206.01     1285.73     42.87 o 
   3   1   8     2571.13     2593.42     69.06 o 
   4   1   8    12875.25    12988.87    210.68 o 
   5   1   8      609.92      632.41     24.55 o 
   6   1   8       62.60       20.70     19.90 o 
   7   1   8       68.78       48.13     28.20 o 
   8   1   8      234.39      278.27     42.90 o 
   9   1   8     1496.67     1662.23     85.69 o 
  10   1   8       62.98       21.27     71.87 o 
  11   1   8      487.12      542.21    114.40 o 
  12   1   8        3.93      -25.30     87.24 o 
 -11   2   8      607.44      503.25    106.02 o 
 -10   2   8     1500.62     1583.01    145.60 o 
  -9   2   8     1751.30     2045.44    154.14 o 
  -8   2   8     3300.59     3134.30    244.79 o 
  -7   2   8     1628.52     1652.30     76.04 o 
  -6   2   8     2514.58     2587.68     93.13 o 
  -5   2   8     6102.64     6203.94    153.03 o 
  -4   2   8     8200.23     7496.88    176.84 o 
  -3   2   8      469.92      542.62     25.61 o 
  -2   2   8     4782.78     4836.50     94.78 o 
  -1   2   8     1227.29     1207.08     48.57 o 
   0   2   8    58964.65    60832.29   2649.43 o 
   1   2   8     1152.43     1060.10     67.27 o 
   2   2   8     5244.16     5355.62    123.89 o 
   3   2   8      434.88      467.14     60.13 o 
   4   2   8     8219.35     7640.76    148.19 o 
   5   2   8     6022.31     5761.34    114.85 o 
   6   2   8     2485.80     2524.50     79.46 o 
   7   2   8     1624.16     1530.38     71.90 o 
   8   2   8     3413.43     3450.52    124.59 o 
   9   2   8     1768.56     1935.10     92.16 o 
  10   2   8     1471.75     1539.64    113.17 o 
  11   2   8      590.07      703.65    124.34 o 
  12   2   8      866.47      901.87    147.62 o 
 -11   3   8      105.88       -1.55     74.20 o 
 -10   3   8        8.05      -24.84     63.49 o 
  -9   3   8      674.59      657.86     94.07 o 
  -8   3   8      377.36      427.87     59.15 o 
  -7   3   8      259.54      249.28     40.87 o 
  -6   3   8      286.46      248.23     35.68 o 
  -5   3   8      549.66      475.12     35.72 o 
  -4   3   8     9634.43     9567.98    180.83 o 
  -3   3   8     2293.69     2330.93     55.23 o 
  -2   3   8       42.56       60.99     12.11 o 
  -1   3   8     9356.25     9761.61    255.42 o 
   0   3   8     4124.35     3953.85    154.34 o 
   1   3   8     9232.69     9585.68    189.39 o 
   2   3   8       14.70       28.91      9.00 o 
   3   3   8     2281.75     2282.25     59.93 o 
   4   3   8     9762.62     9588.33    197.21 o 
   5   3   8      637.63      584.81     25.05 o 
   6   3   8      242.50      239.23     28.33 o 
   7   3   8      224.17      273.44     34.84 o 
   8   3   8      419.03      577.50     70.86 o 
   9   3   8      672.88      675.19     61.33 o 
  10   3   8        4.87      -10.46     42.00 o 
  11   3   8      123.10      273.82    101.67 o 
 -11   4   8      624.03      713.27    113.32 o 
 -10   4   8     1021.08      884.80    114.25 o 
  -9   4   8     3333.86     3229.05    199.00 o 
  -8   4   8     4402.70     4259.61    231.76 o 
  -7   4   8     1928.21     1946.63    101.37 o 
  -6   4   8     6095.13     5755.97    197.82 o 
  -5   4   8     3226.52     3175.01     91.87 o 
  -4   4   8     8215.00     8163.33    147.64 o 
  -3   4   8      148.25      122.37     12.31 o 
  -2   4   8     2607.44     2785.39     73.34 o 
  -1   4   8     3074.15     3023.53     88.26 o 
   0   4   8     6790.30     7125.23    190.41 o 
   1   4   8     3083.94     3257.86     81.13 o 
   2   4   8     2406.05     2489.44     62.79 o 
   3   4   8      191.87      181.26     15.89 o 
   4   4   8     8354.67     7772.36    136.96 o 
   5   4   8     3201.64     2991.53     56.76 o 
   6   4   8     6274.04     6053.46    123.49 o 
   7   4   8     1917.41     1952.79     64.33 o 
   8   4   8     4334.01     4339.48    175.27 o 
   9   4   8     3342.79     3374.42    129.15 o 
  10   4   8      999.35     1116.91     80.37 o 
  11   4   8      603.63      531.75    147.54 o 
 -11   5   8       79.71       -1.86     73.11 o 
 -10   5   8      372.07      339.17     81.65 o 
  -9   5   8      582.08      416.01     79.32 o 
  -8   5   8     1303.11     1343.65    113.01 o 
  -7   5   8      284.98      260.39     45.99 o 
  -6   5   8      495.53      496.75     49.72 o 
  -5   5   8     4065.04     4026.10    137.87 o 
  -4   5   8     2478.67     2470.57     67.77 o 
  -3   5   8     9218.24     9744.52    189.12 o 
  -2   5   8      114.84      137.05     14.54 o 
  -1   5   8     9638.57    10031.83    264.86 o 
   0   5   8      252.16      178.46     19.00 o 
   1   5   8     9797.70     9523.88    247.06 o 
   2   5   8      140.51      143.08     19.49 o 
   3   5   8     9114.27     9195.01    185.51 o 
   4   5   8     2521.70     2514.45     57.43 o 
   5   5   8     4089.14     3842.17     71.17 o 
   6   5   8      462.98      459.86     27.83 o 
   7   5   8      266.98      347.47     32.47 o 
   8   5   8     1337.63     1339.85     56.33 o 
   9   5   8      564.48      514.13     49.74 o 
  10   5   8      335.75      328.11     56.83 o 
  11   5   8       96.24       38.96     62.79 o 
 -11   6   8      852.70      796.47    114.09 o 
 -10   6   8      699.39      620.45     97.17 o 
  -9   6   8     1982.16     1863.20    139.39 o 
  -8   6   8     2560.10     2818.94    170.29 o 
  -7   6   8      170.71      143.74     47.50 o 
  -6   6   8     5305.19     5041.88    188.48 o 
  -5   6   8     1880.76     2061.39     54.71 o 
  -4   6   8     7760.34     7475.29    133.82 o 
  -3   6   8     2854.28     2933.27     66.70 o 
  -2   6   8     1489.99     1400.36     41.28 o 
  -1   6   8     1314.70     1218.64     64.33 o 
   0   6   8     1541.95     1504.05     62.18 o 
   1   6   8     1351.71     1190.71     54.45 o 
   2   6   8     1393.23     1333.40     36.73 o 
   3   6   8     2835.12     2881.51     61.95 o 
   4   6   8     7673.82     7475.58    133.08 o 
   5   6   8     1912.42     1996.31     47.72 o 
   6   6   8     5308.28     5063.37    118.79 o 
   7   6   8      194.23      303.78     41.65 o 
   8   6   8     2461.68     2433.78     77.60 o 
   9   6   8     1920.17     1943.03     72.74 o 
  10   6   8      694.98      698.01     60.09 o 
  11   6   8      843.31      898.43     96.29 o 
 -11   7   8       46.62       93.45     73.11 o 
 -10   7   8     1072.32      964.12    110.21 o 
  -9   7   8      513.81      450.78     77.92 o 
  -8   7   8      267.07      335.14     63.18 o 
  -7   7   8     1657.83     1861.65    121.85 o 
  -6   7   8     1418.51     1316.48     74.64 o 
  -5   7   8     6562.00     6387.93    237.92 o 
  -4   7   8     1783.12     1695.46     61.67 o 
  -3   7   8     5264.85     5226.47    118.12 o 
  -2   7   8      912.28      914.65     29.87 o 
  -1   7   8     7217.42     7271.64    170.27 o 
   0   7   8      160.99      263.97     23.49 o 
   1   7   8     7399.59     7543.26    173.94 o 
   2   7   8      944.04      935.68     29.69 o 
   3   7   8     5231.56     4878.95     97.66 o 
   4   7   8     1895.92     1870.37     43.14 o 
   5   7   8     6627.87     6249.19    115.83 o 
   6   7   8     1331.59     1265.03     61.25 o 
   7   7   8     1593.78     1713.24     60.74 o 
   8   7   8      248.90      354.79     48.59 o 
   9   7   8      560.30      559.34     45.64 o 
  10   7   8     1045.71      995.33     80.80 o 
  11   7   8       50.16      126.56     75.05 o 
 -11   8   8      942.62      848.01    110.83 o 
 -10   8   8      465.57      532.90     91.12 o 
  -9   8   8     1408.93     1299.72    112.23 o 
  -8   8   8     1957.04     1777.20    124.03 o 
  -7   8   8      103.04      103.54     43.62 o 
  -6   8   8     1071.18     1120.03     67.81 o 
  -5   8   8     1805.05     1740.69     66.31 o 
  -4   8   8     1818.58     1883.15     65.56 o 
  -3   8   8     3614.89     3576.91     98.98 o 
  -2   8   8     5334.30     5523.45    113.27 o 
  -1   8   8     7132.62     7159.33    168.98 o 
   0   8   8     7229.61     6827.43    212.24 o 
   1   8   8     7185.41     7012.48    163.37 o 
   2   8   8     5337.42     5412.25    114.14 o 
   3   8   8     3719.73     3582.59     68.85 o 
   4   8   8     1788.83     1679.67     43.79 o 
   5   8   8     1895.63     1835.24     49.39 o 
   6   8   8     1070.93     1114.00     67.08 o 
   7   8   8       70.46       76.99     25.17 o 
   8   8   8     1891.75     1755.00    114.51 o 
   9   8   8     1433.57     1454.83     80.00 o 
  10   8   8      497.42      619.55     59.35 o 
  11   8   8      943.45      894.67    102.99 o 
 -11   9   8      224.67      236.72     79.63 o 
 -10   9   8      783.84      990.82    106.49 o 
  -9   9   8     1127.95     1059.74    100.90 o 
  -8   9   8      434.46      406.39     65.51 o 
  -7   9   8     1393.60     1421.11     98.41 o 
  -6   9   8     1333.04     1375.18     74.28 o 
  -5   9   8     3060.05     3101.46    139.05 o 
  -4   9   8       18.15       16.41     20.85 o 
  -3   9   8     3752.15     3864.05    124.14 o 
  -2   9   8     1723.55     1850.72     61.32 o 
  -1   9   8     5365.93     5233.37    179.40 o 
   0   9   8     1222.87     1365.57     70.46 o 
   1   9   8     5426.27     5320.57    128.90 o 
   2   9   8     1726.47     1734.54     68.78 o 
   3   9   8     3651.99     3612.53     74.92 o 
   4   9   8       20.41       12.08     16.50 o 
   5   9   8     3142.35     3118.56     83.06 o 
   6   9   8     1241.71     1272.81     48.60 o 
   7   9   8     1446.32     1486.06     82.51 o 
   8   9   8      413.13      414.78     42.65 o 
   9   9   8     1138.74     1023.13     62.87 o 
  10   9   8      808.09      803.03    101.50 o 
  11   9   8      225.60      268.53     72.85 o 
 -10  10   8      505.32      527.62     84.29 o 
  -9  10   8     1023.34      895.04     91.27 o 
  -8  10   8      554.67      582.42     72.49 o 
  -7  10   8      629.85      632.71     66.44 o 
  -6  10   8      314.12      341.68     36.67 o 
  -5  10   8     4007.41     3904.79    165.97 o 
  -4  10   8     1443.43     1393.20     65.08 o 
  -3  10   8     4980.34     5250.59    160.49 o 
  -2  10   8     2881.79     2962.50    112.62 o 
  -1  10   8     2735.93     2546.54    101.91 o 
   0  10   8     5366.75     5440.57    185.49 o 
   1  10   8     2639.56     2575.15     82.78 o 
   2  10   8     2895.62     3042.33     95.40 o 
   3  10   8     4827.24     4835.64     96.55 o 
   4  10   8     1392.59     1312.17     42.44 o 
   5  10   8     4080.26     3852.00    123.53 o 
   6  10   8      345.84      436.38     49.91 o 
   7  10   8      716.14      699.08     46.19 o 
   8  10   8      573.08      581.26     48.37 o 
   9  10   8      999.07      949.06     62.08 o 
  10  10   8      490.49      581.27     64.02 o 
 -10  11   8      313.55      350.19     75.44 o 
  -9  11   8     1201.89     1214.97    100.43 o 
  -8  11   8      570.12      414.61     62.40 o 
  -7  11   8      644.70      651.34     62.40 o 
  -6  11   8     1793.74     1680.24    104.07 o 
  -5  11   8     1575.55     1431.03    100.59 o 
  -4  11   8     1260.98     1121.87     77.24 o 
  -3  11   8     3993.56     4115.89    134.61 o 
  -2  11   8     8521.96     8595.95    247.02 o 
  -1  11   8     2263.34     2353.26    141.72 o 
   0  11   8      504.68      465.22     61.78 o 
   1  11   8     2295.32     2504.14    148.40 o 
   2  11   8     8436.98     8087.13    265.61 o 
   3  11   8     3989.70     3849.27     96.76 o 
   4  11   8     1248.09     1174.46     54.13 o 
   5  11   8     1646.84     1622.66     69.13 o 
   6  11   8     1783.11     1725.73     81.28 o 
   7  11   8      651.55      679.52     50.14 o 
   8  11   8      538.69      472.64     52.83 o 
   9  11   8     1211.73     1223.63     67.56 o 
  10  11   8      315.31      383.28     77.72 o 
 -10  12   8      700.10      580.71     79.32 o 
  -9  12   8      450.99      468.94     69.54 o 
  -8  12   8      129.76       82.12     41.60 o 
  -6  12   8      995.12      902.23     83.73 o 
  -5  12   8     3269.42     3321.35    254.03 o 
  -4  12   8       85.72      126.19     41.69 o 
  -3  12   8     7405.68     7685.82    227.45 o 
  -2  12   8      600.04      724.84     50.41 o 
  -1  12   8      615.03      486.64     68.46 o 
   0  12   8     1857.39     1676.69     77.68 o 
   1  12   8      673.25      698.68     75.75 o 
   2  12   8      572.33      648.73     49.06 o 
   3  12   8     7342.37     7074.02    166.35 o 
   4  12   8       98.92       88.75     25.55 o 
   5  12   8     3190.74     3239.81    138.55 o 
   6  12   8      981.27      911.25     87.50 o 
   7  12   8     1644.28     1660.70     80.49 o 
   8  12   8      142.98      168.33     36.25 o 
   9  12   8      422.90      451.24     55.48 o 
  10  12   8      675.06      844.92     72.01 o 
 -10  13   8      392.25      306.89     59.76 o 
  -9  13   8     1040.19     1004.48     80.41 o 
  -7  13   8      109.30      243.09     72.49 o 
  -6  13   8     2606.27     2637.75    138.72 o 
  -5  13   8     1779.36     1584.05    100.67 o 
  -4  13   8     1838.57     1822.91    103.53 o 
  -3  13   8     2159.66     2076.94     99.84 o 
  -2  13   8     8425.88     7814.67    285.36 o 
  -1  13   8      648.14      587.69     74.82 o 
   0  13   8     2434.85     2475.55    105.90 o 
   1  13   8      691.03      630.28     49.10 o 
   2  13   8     8542.22     8204.99    444.96 o 
   3  13   8     2167.14     2141.57     62.06 o 
   4  13   8     1852.09     1876.22     73.01 o 
   5  13   8     1842.27     1828.57     83.57 o 
   6  13   8     2567.33     2477.92     96.03 o 
   7  13   8       84.51       58.44     35.34 o 
   8  13   8      643.61      635.14     50.01 o 
   9  13   8     1037.29      935.81     69.12 o 
  10  13   8      377.26      409.85     95.58 o 
  -7  14   8      779.72      985.70    120.77 o 
  -6  14   8      798.50      871.01     85.04 o 
  -5  14   8     2651.67     2657.27    162.99 o 
  -4  14   8      306.94      261.97     51.41 o 
  -3  14   8     3366.47     3461.39    124.20 o 
  -2  14   8     1412.27     1446.41    115.96 o 
  -1  14   8     2558.16     2824.99    169.82 o 
   0  14   8       75.75       95.70     35.24 o 
   1  14   8     2642.32     2483.71    109.58 o 
   2  14   8     1464.95     1452.38     81.65 o 
   3  14   8     3336.00     3322.64     87.17 o 
   4  14   8      357.45      343.71     34.96 o 
   5  14   8     2559.40     2592.04     95.88 o 
   6  14   8      767.68      765.08     74.10 o 
   7  14   8      799.21      749.28     49.20 o 
   8  14   8       34.00       34.35     34.05 o 
   9  14   8      399.04      438.40     56.16 o 
  -7  15   8      848.84     1113.76    128.53 o 
  -6  15   8     3472.39     3842.36    237.34 o 
  -5  15   8     1076.38     1147.70     91.75 o 
  -4  15   8     1845.43     1752.76    107.16 o 
  -3  15   8      308.73      281.22     41.91 o 
  -2  15   8     2562.64     2873.89    178.51 o 
  -1  15   8      716.52      682.69     85.53 o 
   0  15   8      467.00      476.86     74.66 o 
   1  15   8      715.25      806.54     81.34 o 
   2  15   8     2608.22     2772.50    122.77 o 
   3  15   8      293.29      339.38     75.36 o 
   4  15   8     1816.26     1809.48     72.52 o 
   5  15   8     1127.58     1244.75     95.89 o 
   6  15   8     3523.01     3350.09    119.64 o 
   7  15   8      801.29      748.75     50.86 o 
   8  15   8     1265.70     1294.23     83.00 o 
   9  15   8     1234.88     1139.03     75.76 o 
  -8  16   8        3.72       72.03     83.36 o 
  -7  16   8      109.16      139.86     76.06 o 
  -6  16   8      159.05       73.27     67.37 o 
  -5  16   8      755.81      799.38    183.56 o 
  -4  16   8      646.40      627.03     73.28 o 
  -3  16   8     2265.64     2250.24    122.36 o 
  -2  16   8     1512.95     1798.47    138.15 o 
  -1  16   8     1562.72     1568.89    124.65 o 
   0  16   8     2178.45     2139.35    148.24 o 
   1  16   8     1520.89     1642.59     89.57 o 
   2  16   8     1509.86     1588.84    130.86 o 
   3  16   8     2194.08     2187.67    110.63 o 
   4  16   8      660.19      633.94     45.64 o 
   5  16   8      775.26      799.42     66.70 o 
   6  16   8      142.21      152.01     39.34 o 
   7  16   8      127.90      117.43     37.10 o 
   8  16   8        4.14      -10.63     35.46 o 
  -8  17   8      850.15      804.24    129.46 o 
  -7  17   8      814.84      879.52    122.32 o 
  -6  17   8     2092.37     2380.73    182.08 o 
  -5  17   8      657.89      768.05     95.39 o 
  -4  17   8     2105.79     2106.37    144.91 o 
  -3  17   8      360.42      416.16    109.82 o 
  -2  17   8     1127.08     1368.02    120.61 o 
  -1  17   8      166.63      248.68     65.51 o 
   0  17   8     2868.85     2727.20    174.94 o 
   1  17   8      176.56      245.94     51.69 o 
   2  17   8     1059.27     1147.03     78.86 o 
   3  17   8      327.57      377.02     56.85 o 
   4  17   8     2104.56     2098.99     66.91 o 
   5  17   8      665.61      664.47     66.77 o 
   6  17   8     2091.27     2140.66    129.70 o 
   7  17   8      793.60      805.94     58.76 o 
   8  17   8      867.59      836.93     64.78 o 
  -7  18   8      263.19      318.06     93.76 o 
  -6  18   8      310.53      427.81     95.47 o 
  -5  18   8       83.74       73.28     56.39 o 
  -4  18   8     1370.54     1369.53    103.66 o 
  -3  18   8      393.66      476.86     83.20 o 
  -2  18   8     1029.54     1103.52    110.83 o 
  -1  18   8     1550.07     1553.52    131.63 o 
   0  18   8     2762.82     2767.25    181.46 o 
   1  18   8     1582.01     1595.05     95.95 o 
   2  18   8     1010.99     1244.93     84.58 o 
   3  18   8      394.64      434.73     61.24 o 
   4  18   8     1313.54     1379.29     94.79 o 
   5  18   8       71.46       80.42     28.34 o 
   6  18   8      323.62      259.10     39.75 o 
   7  18   8      293.86      307.71     45.72 o 
  -7  19   8      405.70      409.96    109.75 o 
  -6  19   8     1009.44      853.75    124.49 o 
  -5  19   8     1137.91      921.59    123.56 o 
  -4  19   8     1045.71     1169.58    102.25 o 
  -3  19   8      563.23      683.78     98.72 o 
  -2  19   8     2200.86     2071.83    156.31 o 
  -1  19   8      887.31      850.65    105.24 o 
   0  19   8     2990.29     3083.91    197.61 o 
   1  19   8      876.90      715.14    101.21 o 
   2  19   8     2134.38     2253.77    119.52 o 
   3  19   8      539.56      487.04     66.04 o 
   4  19   8     1022.74     1001.17     87.92 o 
   5  19   8     1133.25     1200.74     74.05 o 
   6  19   8     1028.51      966.13     58.83 o 
   7  19   8      398.38      410.97     50.22 o 
  -6  20   8      677.22      832.18    127.91 o 
  -5  20   8       29.15      -11.95     67.99 o 
  -4  20   8     1481.86     1579.29    148.40 o 
  -3  20   8       22.37       -5.90     57.12 o 
  -2  20   8      682.26      922.52    108.97 o 
  -1  20   8       50.83       98.41     63.95 o 
   0  20   8     1944.95     1762.77    144.52 o 
   1  20   8       50.43       62.09     63.18 o 
   2  20   8      720.10      829.22     82.19 o 
   3  20   8       22.28       14.58     85.84 o 
   4  20   8     1450.82     1685.62    146.38 o 
   5  20   8       33.46      -43.31     64.42 o 
   6  20   8      648.95      801.29     68.20 o 
  -5  21   8      672.59      859.96    126.98 o 
  -4  21   8      963.05     1319.28    140.48 o 
  -3  21   8      806.11      664.22    107.42 o 
  -2  21   8     1009.81     1108.79    121.08 o 
  -1  21   8      123.56      -14.75     60.69 o 
   0  21   8     2640.03     2679.86    188.14 o 
   1  21   8      126.57      152.28     71.09 o 
   2  21   8      986.08     1074.49    116.27 o 
   3  21   8      827.96      718.86    105.71 o 
   4  21   8      948.65      958.84    118.90 o 
   5  21   8      706.67      816.81    117.35 o 
  -4  22   8      637.43      610.20    113.63 o 
  -3  22   8      326.85      260.32     86.15 o 
  -2  22   8      528.16      513.18     99.81 o 
  -1  22   8      738.56      637.68    102.45 o 
   0  22   8      819.53      887.13    113.63 o 
   1  22   8      759.04      648.39    103.07 o 
   2  22   8      536.56      263.73     79.32 o 
   3  22   8      329.36      244.17     81.96 o 
   4  22   8      693.87      612.68    106.95 o 
  -3  23   8      268.78      461.80    104.16 o 
  -2  23   8      757.08      706.60    111.30 o 
  -1  23   8       13.13      -58.52     58.52 o 
   0  23   8      533.64      599.49    100.74 o 
   1  23   8       16.46       -5.74     66.13 o 
   2  23   8      771.94      850.03    114.09 o 
   3  23   8      282.98      208.78     83.98 o 
   1   0   9    27447.02    28000.31    615.54 o 
   2   0   9    10471.02    11034.17    279.86 o 
   3   0   9    15001.01    14397.02    324.62 o 
   4   0   9     9781.46    10259.32    193.13 o 
   5   0   9     4553.25     4507.43     93.71 o 
   6   0   9     2312.48     2300.77     87.22 o 
   7   0   9     5077.82     4746.30    151.60 o 
   8   0   9      580.90      650.55     56.67 o 
   9   0   9     2025.13     1948.90     93.61 o 
  10   0   9       59.68       60.85     72.80 o 
  11   0   9     1951.02     2331.68    188.91 o 
 -11   1   9       22.51       90.03     84.91 o 
 -10   1   9      146.52       96.86     73.89 o 
  -9   1   9      273.46      335.59     65.11 o 
  -8   1   9     2239.58     2426.28    130.16 o 
  -7   1   9      553.67      593.90     49.11 o 
  -6   1   9      599.03      687.38     46.89 o 
  -5   1   9      657.43      640.52     34.53 o 
  -4   1   9      538.13      604.16     35.46 o 
  -3   1   9     4246.48     4428.20     97.27 o 
  -2   1   9     2095.63     2127.19     47.02 o 
  -1   1   9     7692.13     7958.87    182.02 o 
   0   1   9    37250.98    39700.19    850.81 o 
   1   1   9     7863.69     8210.06    182.47 o 
   2   1   9     2037.78     2047.97     54.53 o 
   3   1   9     4120.30     4207.94     93.55 o 
   4   1   9      581.49      636.50     21.74 o 
   5   1   9      654.41      626.37     22.87 o 
   6   1   9      589.07      581.07     43.95 o 
   7   1   9      586.37      672.16     53.35 o 
   8   1   9     2333.66     2421.41    100.13 o 
   9   1   9      270.24      356.17     80.44 o 
  10   1   9      153.00      185.50     84.60 o 
  11   1   9       28.21      147.78     92.67 o 
 -11   2   9     1723.66     1604.90    153.83 o 
 -10   2   9      205.11      217.94     83.20 o 
  -9   2   9     2498.07     2681.25    179.29 o 
  -8   2   9     2013.09     2267.96     96.80 o 
  -7   2   9     6183.25     6155.34    185.52 o 
  -6   2   9     3194.50     3020.32    134.08 o 
  -5   2   9     6798.48     6853.08    149.29 o 
  -4   2   9     5507.82     5618.16    269.58 o 
  -3   2   9    12999.70    12488.40    253.83 o 
  -2   2   9     1877.81     1876.51     42.77 o 
  -1   2   9    39521.89    38817.92   1180.29 o 
   0   2   9      941.25     1132.93     36.63 o 
   1   2   9    39965.73    41481.75    927.98 o 
   2   2   9     1977.03     1937.14     52.95 o 
   3   2   9    13352.81    12823.61    284.29 o 
   4   2   9     5395.25     5578.76    122.21 o 
   5   2   9     6654.40     6457.36    127.31 o 
   6   2   9     3133.46     2902.00    117.59 o 
   7   2   9     6115.89     6199.92    187.49 o 
   8   2   9     2010.47     2026.69    124.17 o 
   9   2   9     2550.89     2446.24    177.56 o 
  10   2   9      209.63      243.57     73.33 o 
  11   2   9     1677.69     1663.58    166.09 o 
 -11   3   9       59.33       -6.67     72.49 o 
 -10   3   9      244.99      194.81     78.39 o 
  -9   3   9      164.03      213.59     70.16 o 
  -8   3   9      722.06      822.69     75.04 o 
  -7   3   9      100.96       77.36     29.35 o 
  -6   3   9      106.59      144.12     37.41 o 
  -5   3   9     1275.81     1230.65     54.91 o 
  -4   3   9     3451.67     3483.70     89.50 o 
  -3   3   9     4266.15     4228.34    138.21 o 
  -2   3   9     6302.08     6208.68    128.21 o 
  -1   3   9     1565.56     1649.52     57.13 o 
   0   3   9    18598.33    19226.63    420.62 o 
   1   3   9     1580.17     1629.98     61.82 o 
   2   3   9     6275.73     6338.85    146.07 o 
   3   3   9     3960.45     3872.39    109.42 o 
   4   3   9     3427.90     3405.73    102.41 o 
   5   3   9     1308.34     1252.43     40.85 o 
   6   3   9      112.03      113.61     24.76 o 
   7   3   9      103.63       94.32     32.68 o 
   8   3   9      795.30      760.24     58.63 o 
   9   3   9      144.98      257.54     87.81 o 
  10   3   9      255.74      301.08     55.42 o 
  11   3   9       53.53       34.15     86.00 o 
 -11   4   9     1190.42     1139.53    130.08 o 
 -10   4   9      658.43      733.61    104.16 o 
  -9   4   9     1815.21     1892.38    142.96 o 
  -8   4   9     1871.16     1935.38    136.29 o 
  -7   4   9     7760.60     7642.53    222.87 o 
  -6   4   9     5416.38     5391.68    162.84 o 
  -5   4   9     7043.31     6743.38    164.93 o 
  -4   4   9     3876.23     4012.45     89.94 o 
  -3   4   9    16175.18    16311.29    363.78 o 
  -2   4   9     5104.35     5385.94    116.69 o 
  -1   4   9     7087.89     7038.37    163.09 o 
   0   4   9     1799.43     1937.31     53.35 o 
   1   4   9     6771.17     7117.82    226.36 o 
   2   4   9     5325.66     5597.49    128.22 o 
   3   4   9    16251.24    15915.77    348.26 o 
   4   4   9     3869.14     3782.22     72.38 o 
   5   4   9     7132.66     6810.00    149.02 o 
   6   4   9     5379.97     5269.05    137.70 o 
   7   4   9     7893.75     7676.85    193.98 o 
   8   4   9     1849.95     1907.12     87.54 o 
   9   4   9     1874.84     1751.51     89.18 o 
  10   4   9      631.64      576.97     65.19 o 
  11   4   9     1182.21     1319.06    106.84 o 
 -11   5   9      238.04      217.32     86.46 o 
 -10   5   9       80.41       85.22     67.06 o 
  -9   5   9      508.40      543.76     84.60 o 
  -8   5   9      168.28      124.65     54.49 o 
  -7   5   9     1059.94      890.04     86.85 o 
  -6   5   9      661.79      617.13     44.76 o 
  -5   5   9      444.00      400.67     27.99 o 
  -4   5   9     2854.89     2646.25     85.69 o 
  -3   5   9     1380.72     1384.81     58.05 o 
  -2   5   9     3391.54     3316.48     77.20 o 
  -1   5   9     4451.53     4306.11    161.43 o 
   0   5   9     4353.62     4128.09    101.47 o 
   1   5   9     4619.62     4529.00    110.32 o 
   2   5   9     3234.33     3110.01     76.65 o 
   3   5   9     1275.41     1236.26     36.63 o 
   4   5   9     2879.87     2771.01     62.05 o 
   5   5   9      402.43      397.91     25.75 o 
   6   5   9      646.42      663.21     34.53 o 
   7   5   9     1060.79     1018.49     63.74 o 
   8   5   9      179.13      190.90     36.74 o 
   9   5   9      457.51      508.92     97.70 o 
  10   5   9       79.66       70.56     44.95 o 
  11   5   9      233.55      170.61     64.27 o 
 -11   6   9      503.44      566.27    101.83 o 
 -10   6   9      566.79      404.68     85.84 o 
  -9   6   9     1051.48      998.74    102.76 o 
  -8   6   9     2087.48     2201.29    142.50 o 
  -7   6   9     5111.51     5094.27    250.54 o 
  -6   6   9     2035.51     1903.64    125.04 o 
  -5   6   9     8394.11     8545.32    230.56 o 
  -4   6   9     1970.74     1981.79     68.72 o 
  -3   6   9     9449.37     9652.58    188.90 o 
  -2   6   9    13012.70    12996.42    248.15 o 
  -1   6   9     4654.22     4569.65    112.37 o 
   0   6   9     4820.15     4454.86    109.97 o 
   1   6   9     4547.26     4320.40    121.60 o 
   2   6   9    13531.99    13325.33    262.11 o 
   3   6   9     9702.96     9394.43    190.12 o 
   4   6   9     2065.09     2098.26     51.16 o 
   5   6   9     8594.72     8464.27    202.97 o 
   6   6   9     2112.25     2085.49     65.21 o 
   7   6   9     5153.00     4997.39    138.02 o 
   8   6   9     2083.25     1974.15     78.22 o 
   9   6   9     1074.81     1020.02     83.40 o 
  10   6   9      555.37      637.14     67.81 o 
  11   6   9      509.91      530.88     83.18 o 
 -11   7   9     1197.22     1151.79    124.80 o 
 -10   7   9      107.30      151.97     67.37 o 
  -9   7   9      324.62      300.68     67.06 o 
  -8   7   9      891.41      947.20     90.03 o 
  -7   7   9     2267.47     2164.81    130.55 o 
  -6   7   9     2720.66     2659.06    140.95 o 
  -5   7   9     1161.77     1069.57     55.27 o 
  -4   7   9     1585.57     1604.87     63.32 o 
  -3   7   9      419.07      417.10     26.38 o 
  -2   7   9     7100.50     7395.25    135.55 o 
  -1   7   9     1457.39     1536.40     44.07 o 
   0   7   9      117.02      160.58     15.89 o 
   1   7   9     1505.32     1616.89     50.01 o 
   2   7   9     7200.18     7611.64    154.90 o 
   3   7   9      380.77      370.43     22.19 o 
   4   7   9     1627.94     1657.15     43.94 o 
   5   7   9     1096.57     1133.33     41.46 o 
   6   7   9     2569.25     2548.36     72.29 o 
   7   7   9     2366.39     2364.88     72.95 o 
   8   7   9      900.54     1026.21     61.95 o 
   9   7   9      312.15      289.57     45.32 o 
  10   7   9      120.78      179.71     46.43 o 
  11   7   9     1215.13     1345.83    148.24 o 
 -11   8   9      412.56      667.95    106.02 o 
 -10   8   9      977.08      883.87    103.85 o 
  -9   8   9       97.96       93.91     56.66 o 
  -8   8   9      382.03      255.19     58.06 o 
  -7   8   9     1977.94     2063.45    123.72 o 
  -6   8   9     2552.99     2795.81    142.03 o 
  -5   8   9      354.53      309.49     25.13 o 
  -4   8   9     3748.35     3850.72     97.40 o 
  -3   8   9     7033.29     6958.82    173.22 o 
  -2   8   9    18103.64    17742.24    359.03 o 
  -1   8   9     3775.51     3887.24     89.55 o 
   0   8   9     6477.75     6386.24    150.82 o 
   1   8   9     3930.82     3916.87    137.48 o 
   2   8   9    18359.10    18418.49    405.29 o 
   3   8   9     6890.13     6397.63    207.84 o 
   4   8   9     3865.07     3755.63     88.84 o 
   5   8   9      323.20      376.52     27.73 o 
   6   8   9     2574.25     2543.30     72.64 o 
   7   8   9     1974.59     2037.99     66.38 o 
   8   8   9      417.16      479.12     39.90 o 
   9   8   9       91.87       59.84     42.73 o 
  10   8   9     1017.99      959.78     79.97 o 
  11   8   9      398.04      515.01     85.58 o 
 -11   9   9     1195.41     1196.96    120.61 o 
 -10   9   9       51.68      173.23     65.51 o 
  -9   9   9      218.23      203.19     60.85 o 
  -8   9   9      901.21      884.18     82.74 o 
  -7   9   9     4120.11     3894.36    193.88 o 
  -6   9   9     2637.59     2602.09    129.93 o 
  -5   9   9     1293.30     1158.64     80.61 o 
  -4   9   9      989.26     1013.36     72.09 o 
  -3   9   9      483.74      471.57     34.79 o 
  -2   9   9     1635.13     1633.67     46.00 o 
  -1   9   9     2779.57     2817.86     79.29 o 
   0   9   9     3726.49     3702.32    111.05 o 
   1   9   9     2826.06     2824.76    145.67 o 
   2   9   9     1653.47     1585.75     61.67 o 
   3   9   9      445.83      417.44     36.79 o 
   4   9   9      968.47      905.58     35.07 o 
   5   9   9     1210.34     1239.91     40.12 o 
   6   9   9     2563.57     2368.78     69.47 o 
   7   9   9     4155.37     3937.05    113.18 o 
   8   9   9      921.91      859.45     54.57 o 
   9   9   9      208.97      262.79     70.29 o 
  10   9   9       57.45      157.42     60.51 o 
  11   9   9     1227.83     1401.12    143.82 o 
 -10  10   9      951.25      956.05     99.04 o 
  -9  10   9        2.08       57.90     49.05 o 
  -8  10   9      769.87      769.15     75.13 o 
  -7  10   9      127.74       81.34     35.70 o 
  -5  10   9      258.26      246.06     47.39 o 
  -4  10   9     4490.86     4377.38    141.70 o 
  -3  10   9     1555.82     1536.00     68.42 o 
  -2  10   9    11233.56    11101.12    309.79 o 
  -1  10   9      402.00      360.32     31.47 o 
   0  10   9     2905.83     2864.34    112.31 o 
   1  10   9      389.73      367.34     30.63 o 
   2  10   9    11100.65    10757.73    282.96 o 
   3  10   9     1518.76     1457.31     42.89 o 
   4  10   9     4530.43     4527.55     93.64 o 
   5  10   9      280.74      320.91     31.29 o 
   6  10   9     1708.61     1708.06     63.32 o 
   7  10   9      131.04      180.54     31.50 o 
   8  10   9      811.01      797.23     53.13 o 
   9  10   9        5.03      -24.71     33.95 o 
  10  10   9      997.18     1001.21     92.50 o 
 -10  11   9      283.22      204.44     61.32 o 
  -9  11   9      389.71      465.68     68.15 o 
  -8  11   9      393.99      390.09     56.66 o 
  -5  11   9      498.64      652.44    156.63 o 
  -4  11   9      125.35      135.33     46.40 o 
  -3  11   9     2592.01     2757.49    101.72 o 
  -2  11   9     6386.06     6053.32    184.24 o 
  -1  11   9     3866.26     4116.18    217.78 o 
   0  11   9      403.08      440.79     38.90 o 
   1  11   9     3924.57     4034.26    146.41 o 
   2  11   9     6277.14     6096.39    207.47 o 
   3  11   9     2459.93     2556.19     70.36 o 
   4  11   9      112.03      119.15     19.96 o 
   5  11   9      464.69      455.58     34.41 o 
   6  11   9      156.77      147.91     27.94 o 
   7  11   9     1445.51     1401.96     61.89 o 
   8  11   9      396.58      391.19     42.87 o 
   9  11   9      347.43      327.64     46.03 o 
  10  11   9      273.05      350.06    135.20 o 
 -10  12   9      552.19      551.06     71.87 o 
  -6  12   9     2424.34     2313.98    165.16 o 
  -5  12   9      642.58      655.87     70.63 o 
  -4  12   9     3153.38     3425.73    176.96 o 
  -3  12   9       42.69       51.63     27.09 o 
  -2  12   9     5315.50     5179.92    163.86 o 
  -1  12   9       16.52       61.00     38.50 o 
   0  12   9     1746.30     1909.93    126.51 o 
   1  12   9       26.02      -29.80     34.46 o 
   2  12   9     5332.25     5166.76    265.75 o 
   3  12   9       45.05       55.92     19.35 o 
   4  12   9     3298.36     3209.01     87.84 o 
   5  12   9      692.39      684.13     42.19 o 
   6  12   9     2393.29     2225.66     75.05 o 
   7  12   9      141.32      163.26     57.57 o 
   8  12   9     1288.80     1218.14     63.43 o 
   9  12   9      153.84      191.99     45.48 o 
  10  12   9      562.30      705.47     83.33 o 
  -6  13   9      802.76      974.83    110.21 o 
  -5  13   9      694.60      696.62     73.37 o 
  -4  13   9       65.66       67.92    138.62 o 
  -3  13   9     3905.95     3944.96    136.17 o 
  -2  13   9     1043.71     1095.76     72.19 o 
  -1  13   9     1857.96     1881.98    131.32 o 
   0  13   9       48.39       49.85     27.53 o 
   1  13   9     1799.50     1805.61    128.22 o 
   2  13   9     1052.92     1209.86     67.72 o 
   3  13   9     3959.18     3952.18    157.34 o 
   4  13   9       59.28       76.63     20.63 o 
   5  13   9      651.96      684.87     40.16 o 
   6  13   9      830.79      814.53     46.59 o 
   7  13   9     1578.62     1474.55     72.06 o 
   8  13   9      421.45      454.12     46.31 o 
   9  13   9      485.41      476.21     55.33 o 
  10  13   9      763.32      755.88     85.84 o 
  -6  14   9     2377.10     2561.11    181.62 o 
  -5  14   9      188.43      233.60     53.93 o 
  -4  14   9     2255.59     2453.49    127.65 o 
  -3  14   9     2016.39     2018.39     89.03 o 
  -2  14   9     4049.59     3872.56    157.93 o 
  -1  14   9     1395.30     1315.87    109.75 o 
   0  14   9       47.60       35.67     29.91 o 
   1  14   9     1518.73     1522.95    108.19 o 
   2  14   9     4073.46     4107.03    161.84 o 
   3  14   9     2110.76     1911.25     95.36 o 
   4  14   9     2198.80     2093.91     94.99 o 
   5  14   9      216.68      259.62     37.89 o 
   6  14   9     2403.09     2322.14     78.44 o 
   7  14   9       89.86       59.47     30.79 o 
   8  14   9      480.31      495.79     63.37 o 
   9  14   9       77.30      104.90     52.57 o 
  -7  15   9     1748.50     1799.56    160.04 o 
  -6  15   9      669.52      694.33    107.26 o 
  -5  15   9     1551.04     1597.93    107.03 o 
  -4  15   9       92.32       46.55     46.18 o 
  -3  15   9     1882.86     1880.26     86.71 o 
  -2  15   9      332.84      302.43     47.70 o 
  -1  15   9      553.30      527.15     76.37 o 
   0  15   9        1.67        3.26     40.67 o 
   1  15   9      500.77      538.23     52.05 o 
   2  15   9      315.15      324.63     47.40 o 
   3  15   9     1904.77     1712.70    115.88 o 
   4  15   9      108.47       74.37     26.29 o 
   5  15   9     1526.57     1458.14     56.72 o 
   6  15   9      664.22      607.41     44.06 o 
   7  15   9     1708.81     1627.60    112.16 o 
   8  15   9      738.99      829.90     61.63 o 
   9  15   9      706.53      588.86     74.92 o 
  -7  16   9       60.59       87.24     72.18 o 
  -6  16   9      421.60      370.06     90.19 o 
  -5  16   9      490.46      525.76     90.65 o 
  -4  16   9      330.35      317.08     77.61 o 
  -3  16   9      995.47      972.32    101.52 o 
  -2  16   9     1550.62     1684.53    133.03 o 
  -1  16   9     2719.68     2933.03    183.32 o 
   0  16   9      348.33      250.69     65.97 o 
   1  16   9     2567.94     2654.23    121.00 o 
   2  16   9     1460.83     1555.27     88.13 o 
   3  16   9      994.64     1083.66    105.94 o 
   4  16   9      319.01      288.24     32.54 o 
   5  16   9      563.77      575.50     47.51 o 
   6  16   9      437.07      483.98     41.30 o 
   7  16   9       59.12       35.80     54.28 o 
   8  16   9      114.15      111.81     41.97 o 
  -8  17   9      957.71      871.61    133.03 o 
  -7  17   9      761.82      732.99    119.68 o 
  -6  17   9      761.89      713.58    113.01 o 
  -5  17   9     1040.58      908.86    116.58 o 
  -4  17   9       18.37       59.26     46.93 o 
  -3  17   9     1158.76     1161.42    114.56 o 
  -2  17   9      101.30      107.88     55.88 o 
  -1  17   9     1268.92     1466.90    125.58 o 
   0  17   9       57.18       50.76     51.07 o 
   1  17   9     1236.21     1299.09     83.03 o 
   2  17   9       90.34      111.44     59.84 o 
   3  17   9     1162.47     1277.45    107.81 o 
   4  17   9       10.56      -29.35     65.12 o 
   5  17   9     1021.39      997.10     57.44 o 
   6  17   9      760.83      635.07     62.41 o 
   7  17   9      785.38      813.06     73.71 o 
   8  17   9      991.93     1054.60     85.86 o 
  -7  18   9      445.44      465.99    107.73 o 
  -6  18   9        8.43       16.30     65.66 o 
  -5  18   9      840.60     1021.09    125.11 o 
  -4  18   9      102.28      106.64     65.35 o 
  -3  18   9      843.48      709.86     96.71 o 
  -2  18   9      501.63      456.53     83.51 o 
  -1  18   9     1436.07     1358.09    124.65 o 
   0  18   9      602.53      545.47     86.00 o 
   1  18   9     1378.77     1391.94     89.51 o 
   2  18   9      484.43      578.58    105.94 o 
   3  18   9      789.75      695.38     70.96 o 
   4  18   9       95.33       78.64     50.32 o 
   5  18   9      886.89      883.11     82.40 o 
   6  18   9        6.95       -2.76     72.34 o 
   7  18   9      471.68      493.95     63.81 o 
  -7  19   9      573.75      803.30    127.60 o 
  -6  19   9      465.18      588.78    106.95 o 
  -5  19   9      373.67      598.71    104.00 o 
  -4  19   9      576.30      600.11     98.88 o 
  -3  19   9      516.44      598.09     94.22 o 
  -2  19   9      525.33      735.00     98.88 o 
  -1  19   9      903.73      931.06    109.75 o 
   0  19   9      805.81      794.30    101.98 o 
   1  19   9      906.67      845.37    105.87 o 
   2  19   9      527.70      588.89     68.62 o 
   3  19   9      506.24      434.19     65.99 o 
   4  19   9      559.64      440.99     69.88 o 
   5  19   9      372.30      240.76     82.89 o 
   6  19   9      479.22      473.35     58.15 o 
   7  19   9      602.17      502.56     64.12 o 
  -6  20   9       16.82      154.76     83.51 o 
  -5  20   9     1115.01      979.95    135.05 o 
  -4  20   9       91.85      102.92     74.35 o 
  -3  20   9      742.92      706.44    104.47 o 
  -2  20   9       42.97      -39.58     53.86 o 
  -1  20   9      991.97     1057.72    118.13 o 
   0  20   9       73.71      176.96     69.23 o 
   1  20   9     1017.83     1025.28    113.63 o 
   2  20   9       39.00       53.28     51.85 o 
   3  20   9      660.78      736.71    106.02 o 
   4  20   9      100.08      243.71     78.08 o 
   5  20   9     1129.42     1071.07    127.29 o 
   6  20   9       15.75      -44.71     73.42 o 
  -5  21   9      149.93       21.89     76.37 o 
  -4  21   9     1411.52     1484.60    151.19 o 
  -3  21   9      426.94      425.95     96.86 o 
  -2  21   9      266.26      262.02     79.17 o 
  -1  21   9      951.39      758.75    105.71 o 
   0  21   9      314.08      211.89     77.92 o 
   1  21   9      906.46      848.79    109.90 o 
   2  21   9      284.68      314.18     83.67 o 
   3  21   9      463.05      541.59     98.72 o 
   4  21   9     1426.34     1484.76    144.05 o 
   5  21   9      137.64      211.89     83.20 o 
  -4  22   9      370.96      427.19    100.12 o 
  -3  22   9      310.01      379.07     95.00 o 
  -2  22   9      263.89      264.97     84.29 o 
  -1  22   9      671.56      510.70     99.50 o 
   0  22   9      985.71     1142.48    128.53 o 
   1  22   9      727.69      681.14    106.18 o 
   2  22   9      290.00      146.54     73.73 o 
   3  22   9      284.35      214.37     81.96 o 
   4  22   9      350.04      409.34     94.84 o 
  -3  23   9      426.60      349.42     97.95 o 
  -2  23   9       11.06      -33.53     63.02 o 
  -1  23   9      196.56      205.68     84.29 o 
   0  23   9       61.43       22.82     67.06 o 
   1  23   9      183.76       -5.28     67.99 o 
   2  23   9       14.10       26.70     68.92 o 
   3  23   9      445.33      379.07     90.19 o 
   0   0  10   144233.41   150054.75   4509.06 o 
   1   0  10       10.84       18.90      9.28 o 
   2   0  10     4073.43     3580.94    117.25 o 
   3   0  10     2017.40     2076.51     47.11 o 
   4   0  10    13457.68    12398.44    248.32 o 
   5   0  10     3530.93     3391.37     74.73 o 
   6   0  10     5329.20     5771.62    190.97 o 
   7   0  10        1.83       68.05     29.91 o 
   8   0  10     1869.17     1858.40     86.63 o 
   9   0  10       15.98      -12.60     36.89 o 
  10   0  10     2293.34     2236.52    174.17 o 
  11   0  10        8.39      114.09     84.44 o 
 -11   1  10      589.35      514.43    110.52 o 
 -10   1  10      132.94      204.90     81.65 o 
  -9   1  10     3608.23     4124.33    183.60 o 
  -8   1  10      422.78      621.48     54.67 o 
  -7   1  10     1455.10     1456.24     71.48 o 
  -6   1  10      167.02      158.10     35.29 o 
  -5   1  10     2619.48     2532.58     65.72 o 
  -4   1  10     1896.50     1930.81     47.16 o 
  -3   1  10     1464.65     1650.66     41.04 o 
  -2   1  10     1183.13     1364.51     32.18 o 
  -1   1  10     3651.21     3629.58     80.65 o 
   0   1  10       12.25       22.69     20.79 o 
   1   1  10     3540.90     3611.44     78.65 o 
   2   1  10     1209.71     1323.05     37.44 o 
   3   1  10     1503.16     1587.51     48.15 o 
   4   1  10     1800.93     1747.63     41.86 o 
   5   1  10     2696.50     2688.70     62.39 o 
   6   1  10      168.80      150.11     29.13 o 
   7   1  10     1461.49     1416.56     76.70 o 
   8   1  10      393.98      413.72     48.73 o 
   9   1  10     3594.52     3995.25    144.82 o 
  10   1  10      129.28       95.33     48.11 o 
  11   1  10      585.49      755.65    125.73 o 
 -11   2  10        3.55       -3.10     74.04 o 
 -10   2  10     1420.62     1360.88    134.12 o 
  -9   2  10      696.61      703.96     98.41 o 
  -8   2  10     3549.37     3400.64    124.24 o 
  -7   2  10      432.53      497.83     78.70 o 
  -6   2  10     4568.57     4519.93    140.53 o 
  -5   2  10     3072.95     3120.31     77.77 o 
  -4   2  10    29410.37    28756.07    570.00 o 
  -3   2  10     2550.21     2610.62     63.31 o 
  -2   2  10    14294.00    14157.79    270.41 o 
  -1   2  10     4085.36     4039.61     89.78 o 
   0   2  10    55825.23    54765.11   1401.16 o 
   1   2  10     3837.62     3936.94     85.60 o 
   2   2  10    14803.75    14905.49    326.97 o 
   3   2  10     2499.47     2441.45     66.66 o 
   4   2  10    29233.53    28909.29    627.40 o 
   5   2  10     2896.93     2980.00     61.62 o 
   6   2  10     4612.13     4491.08    118.94 o 
   7   2  10      442.38      493.42     47.70 o 
   8   2  10     3552.39     3648.22    130.10 o 
   9   2  10      664.74      759.36     64.74 o 
  10   2  10     1494.35     1681.23    109.44 o 
  11   2  10        2.02       -5.12     82.89 o 
 -11   3  10      206.48      267.92     89.10 o 
 -10   3  10      826.75      770.09    107.57 o 
  -9   3  10     2321.83     2228.45    157.40 o 
  -8   3  10      943.81      998.07     80.15 o 
  -7   3  10      466.13      506.59     46.59 o 
  -6   3  10      969.71      896.51     52.74 o 
  -5   3  10     6284.31     6175.09    151.83 o 
  -4   3  10     2424.17     2380.79    101.47 o 
  -3   3  10      915.55      909.00     55.95 o 
  -2   3  10     1337.03     1307.93     35.01 o 
  -1   3  10     6818.11     6822.19    130.76 o 
   0   3  10      270.28      235.44     22.34 o 
   1   3  10     6699.38     7002.74    188.01 o 
   2   3  10     1315.63     1273.36     40.57 o 
   3   3  10      860.44      810.45     33.93 o 
   4   3  10     2400.99     2401.47     68.86 o 
   5   3  10     6298.14     6136.29    176.01 o 
   6   3  10      973.99      967.95     54.86 o 
   7   3  10      537.28      587.58     51.12 o 
   8   3  10      895.78      923.67     70.42 o 
   9   3  10     2387.46     2518.44    108.17 o 
  10   3  10      814.52      832.57     70.42 o 
  11   3  10      222.06      207.33     69.62 o 
 -11   4  10      108.58      153.99     79.01 o 
 -10   4  10     1111.31     1066.42    116.89 o 
  -9   4  10     1128.22     1132.08    111.76 o 
  -8   4  10     5229.33     5004.71    260.16 o 
  -7   4  10     1345.73     1340.35     68.76 o 
  -6   4  10     5185.09     5115.30    156.00 o 
  -5   4  10     4758.89     4760.79    123.06 o 
  -4   4  10    18291.63    17451.56    312.20 o 
  -3   4  10     8542.20     8392.09    177.70 o 
  -2   4  10    12383.61    12635.97    258.90 o 
  -1   4  10    10752.01    10942.04    247.37 o 
   0   4  10    22389.41    21569.53    573.50 o 
   1   4  10    10517.93    10617.05    239.04 o 
   2   4  10    12818.24    12749.44    252.47 o 
   3   4  10     8881.05     8624.58    225.19 o 
   4   4  10    18126.63    17215.41    344.35 o 
   5   4  10     4680.59     4769.47    142.45 o 
   6   4  10     5343.43     5393.55    141.72 o 
   7   4  10     1288.03     1354.34     69.56 o 
   8   4  10     5280.39     5390.36    174.63 o 
   9   4  10     1053.14      980.05     74.04 o 
  10   4  10     1179.74     1230.08     81.99 o 
  11   4  10       92.50       89.39     58.11 o 
 -11   5  10      390.87      337.00     88.32 o 
 -10   5  10     1104.49     1093.74    116.89 o 
  -9   5  10      151.80      152.74     62.71 o 
  -8   5  10      905.72      958.53     94.53 o 
  -7   5  10      154.70      153.58    116.50 o 
  -6   5  10      949.82      900.37     51.82 o 
  -5   5  10     3365.68     3229.77     90.00 o 
  -4   5  10     2689.22     2616.14     74.58 o 
  -3   5  10     2529.81     2648.13    103.11 o 
  -2   5  10       21.90       30.90     11.72 o 
  -1   5  10      997.29     1022.05     43.97 o 
   0   5  10      207.30      284.34     20.91 o 
   1   5  10     1080.73     1044.55     45.03 o 
   2   5  10       29.86       45.21     11.35 o 
   3   5  10     2498.26     2487.87     60.25 o 
   4   5  10     2572.92     2572.64     61.52 o 
   5   5  10     3285.77     3264.63     80.13 o 
   6   5  10      977.62      869.83     53.39 o 
   7   5  10      183.33      156.86     31.81 o 
   8   5  10      885.04      880.67     82.56 o 
   9   5  10      179.80      224.61     49.54 o 
  10   5  10     1105.80     1112.78     80.29 o 
  11   5  10      415.36      438.51     76.23 o 
 -11   6  10      104.19       90.65     74.51 o 
 -10   6  10      553.82      406.23     83.82 o 
  -9   6  10      976.52      925.31     97.33 o 
  -8   6  10     3880.58     3867.97    207.23 o 
  -7   6  10      858.43      833.26     78.86 o 
  -6   6  10     1727.51     1715.48     85.02 o 
  -5   6  10     6486.13     6095.05    139.57 o 
  -4   6  10    10267.43     9811.85    235.75 o 
  -3   6  10     4898.20     5036.54    130.45 o 
  -2   6  10     2973.74     3042.18     73.33 o 
  -1   6  10    20120.08    19236.28    903.40 o 
   0   6  10     5800.47     5652.00    136.04 o 
   1   6  10    20047.99    19916.82    441.60 o 
   2   6  10     3051.24     3068.37     61.96 o 
   3   6  10     5141.01     5186.87    123.65 o 
   4   6  10    10267.95     9435.61    179.03 o 
   5   6  10     6635.84     6618.02    144.84 o 
   6   6  10     1701.38     1706.33     63.78 o 
   7   6  10      875.30      877.38     51.27 o 
   8   6  10     3896.43     3743.69    133.44 o 
   9   6  10      910.15      864.30     85.54 o 
  10   6  10      577.69      519.77     64.99 o 
  11   6  10       92.84       76.26     83.82 o 
 -11   7  10      166.60      203.04     80.87 o 
 -10   7  10     1345.09     1202.55    117.51 o 
  -9   7  10      132.26      116.42     58.37 o 
  -8   7  10     1553.16     1459.14    108.97 o 
  -7   7  10      918.26     1046.70     84.44 o 
  -6   7  10     2236.55     2277.02    100.10 o 
  -5   7  10      224.19      212.31     19.58 o 
  -4   7  10     1238.93     1289.60     52.15 o 
  -3   7  10      392.13      389.38     26.19 o 
  -2   7  10      129.74      131.85     14.24 o 
  -1   7  10     4548.39     4509.59    101.15 o 
   0   7  10       51.56       67.42     13.78 o 
   1   7  10     4580.47     4737.56    119.87 o 
   2   7  10      115.14      116.17     17.64 o 
   3   7  10      388.21      349.53     21.91 o 
   4   7  10     1206.69     1203.86     36.34 o 
   5   7  10      192.90      229.38     25.93 o 
   6   7  10     2277.43     2192.76     98.03 o 
   7   7  10      930.73      892.60     51.12 o 
   8   7  10     1504.16     1636.78     71.12 o 
   9   7  10      119.99       73.93     43.15 o 
  10   7  10     1333.14     1332.57    176.26 o 
  11   7  10      187.23      231.64     68.86 o 
 -11   8  10      161.42      280.19     81.49 o 
 -10   8  10      166.94      193.41     65.66 o 
  -9   8  10     1260.16     1096.22     98.10 o 
  -8   8  10     1298.55     1339.93    101.21 o 
  -7   8  10     1536.39     1409.94     94.53 o 
  -6   8  10     2146.42     2112.81    111.30 o 
  -5   8  10     5889.68     6160.46    252.65 o 
  -4   8  10     2910.73     2873.66     87.69 o 
  -3   8  10     4592.60     4561.18    129.87 o 
  -2   8  10     2362.08     2471.37     60.54 o 
  -1   8  10    15210.71    15194.10    358.88 o 
   0   8  10     2460.27     2355.94     69.61 o 
   1   8  10    15141.94    14919.54    332.48 o 
   2   8  10     2434.22     2500.42     70.94 o 
   3   8  10     4798.52     4359.00     96.98 o 
   4   8  10     2890.77     2927.13     72.95 o 
   5   8  10     5797.92     5521.99    141.51 o 
   6   8  10     2146.84     2023.41     72.23 o 
   7   8  10     1664.36     1746.68     69.56 o 
   8   8  10     1295.70     1399.13     66.31 o 
   9   8  10     1290.62     1245.93    103.92 o 
  10   8  10      163.17      192.87     62.30 o 
  11   8  10      169.80        4.97     84.91 o 
 -10   9  10     1758.65     1623.53    123.56 o 
  -9   9  10      122.98       60.54     48.59 o 
  -8   9  10     1048.60     1002.93     82.74 o 
  -7   9  10      787.26      804.55     69.54 o 
  -5   9  10      968.39     1050.89    123.72 o 
  -4   9  10     1092.17     1181.66     53.30 o 
  -3   9  10     1291.19     1329.40     53.98 o 
  -2   9  10     2670.00     2777.54     73.69 o 
  -1   9  10      848.01      819.51     37.72 o 
   0   9  10      883.67      918.97     44.40 o 
   1   9  10      870.05      770.76     41.16 o 
   2   9  10     2666.12     2642.96     94.33 o 
   3   9  10     1266.73     1264.00     43.94 o 
   4   9  10     1055.36     1067.93     43.54 o 
   5   9  10      923.52      911.07     44.55 o 
   6   9  10     3185.21     3024.88     92.71 o 
   7   9  10      757.53      882.01     52.44 o 
   8   9  10     1050.55     1007.14    107.57 o 
   9   9  10      112.20      129.18     47.79 o 
  10   9  10     1784.61     1750.58    127.60 o 
 -10  10  10      375.49      494.87     76.37 o 
  -9  10  10     2370.07     2459.90    143.74 o 
  -8  10  10      738.77      713.43     66.44 o 
  -5  10  10     3048.88     2869.70    210.18 o 
  -4  10  10     1189.80     1131.15     71.02 o 
  -3  10  10     3335.91     3369.88    116.33 o 
  -2  10  10      152.55      189.83     35.49 o 
  -1  10  10     9373.59     9128.97    215.00 o 
   0  10  10      954.86      846.31     44.19 o 
   1  10  10     9273.22     9090.44    243.61 o 
   2  10  10      144.39      217.52     37.73 o 
   3  10  10     3437.91     3364.19     88.28 o 
   4  10  10     1179.93     1035.55     43.45 o 
   5  10  10     2960.31     2960.50     88.09 o 
   6  10  10      292.20      315.03     38.85 o 
   7  10  10     3032.64     2599.56    118.57 o 
   8  10  10      720.40      705.44     59.91 o 
   9  10  10     2402.56     2302.02    105.94 o 
  10  10  10      363.54      279.07    166.48 o 
 -10  11  10      654.88      637.21     75.29 o 
  -9  11  10      638.49      598.56     66.44 o 
  -5  11  10      697.00      692.67     70.08 o 
  -4  11  10      152.55      144.43     31.47 o 
  -3  11  10     2025.92     2155.24     88.00 o 
  -2  11  10     3872.56     4146.74    136.88 o 
  -1  11  10      392.91      432.24     49.13 o 
   0  11  10     1086.33     1057.29     59.83 o 
   1  11  10      373.00      402.74     34.47 o 
   2  11  10     3830.75     3855.20    158.56 o 
   3  11  10     1968.69     1886.41     63.70 o 
   4  11  10      122.99      175.54     25.50 o 
   5  11  10      659.47      578.31     43.46 o 
   6  11  10     2642.81     2599.35     97.84 o 
   7  11  10     1280.00     1298.66     70.54 o 
   8  11  10       97.37       70.93     39.40 o 
   9  11  10      639.35      538.66     72.42 o 
  10  11  10      649.51      796.78    276.15 o 
  -5  12  10     3408.16     3416.88    205.52 o 
  -4  12  10      719.62      777.10     70.40 o 
  -3  12  10     3662.71     3623.49    201.52 o 
  -2  12  10      343.86      361.47     54.33 o 
  -1  12  10     4932.21     4911.57    256.13 o 
   0  12  10       11.74       69.08     41.45 o 
   1  12  10     4758.50     4718.50    169.28 o 
   2  12  10      367.46      313.48     39.08 o 
   3  12  10     3718.84     3915.98    152.12 o 
   4  12  10      777.43      676.75     41.26 o 
   5  12  10     3313.13     3267.39    109.57 o 
   6  12  10       43.92      142.81     41.13 o 
   7  12  10     2461.46     2515.14    101.34 o 
   8  12  10      101.36       87.28     41.67 o 
   9  12  10     1973.06     1792.97    110.30 o 
  10  12  10       59.14       22.12     53.81 o 
  -5  13  10      388.59      353.30     72.18 o 
  -4  13  10       91.13       35.91     38.64 o 
  -3  13  10      373.08      437.70     44.87 o 
  -2  13  10       93.36       86.09     33.52 o 
  -1  13  10      678.79      522.65     75.75 o 
   0  13  10      732.32      693.09     83.67 o 
   1  13  10      648.06      585.83     77.92 o 
   2  13  10       84.79      123.87     51.07 o 
   3  13  10      356.18      341.50     45.08 o 
   4  13  10       69.78       95.53     24.18 o 
   5  13  10      376.61      406.44     49.77 o 
   6  13  10     1115.92     1024.36     85.33 o 
   7  13  10      527.04      565.34     53.96 o 
   8  13  10      166.54      124.74     43.52 o 
   9  13  10      231.04      198.77     57.25 o 
  -6  14  10       47.35       29.49     54.17 o 
  -5  14  10     2209.70     2128.33    156.47 o 
  -4  14  10     1764.26     1711.41    106.20 o 
  -3  14  10     1832.08     1913.91    104.92 o 
  -2  14  10     1685.18     1431.31     86.31 o 
  -1  14  10     1884.02     2178.62    148.09 o 
   0  14  10      876.09      921.99     60.99 o 
   1  14  10     1889.11     1873.91    135.36 o 
   2  14  10     1731.29     1824.08    135.05 o 
   3  14  10     1879.35     1938.11    113.08 o 
   4  14  10     1851.27     1900.09     71.22 o 
   5  14  10     2210.94     2059.10     80.84 o 
   6  14  10       68.17       93.85     34.11 o 
   7  14  10     1738.71     1406.16     74.81 o 
   8  14  10      222.81      181.74     51.65 o 
   9  14  10     1310.70     1332.81    335.91 o 
  -6  15  10     1179.56     1176.78    126.67 o 
  -5  15  10      848.99      793.99     99.50 o 
  -4  15  10      741.06      581.66     71.85 o 
  -3  15  10       10.77       -8.71     35.97 o 
  -2  15  10       30.56        5.52     32.82 o 
  -1  15  10      480.51      495.80     78.08 o 
   0  15  10      186.21       87.39     50.76 o 
   1  15  10      496.59      465.21     49.44 o 
   2  15  10       37.91       18.77     33.97 o 
   3  15  10       13.25       -1.75     36.00 o 
   4  15  10      699.12      621.63     62.02 o 
   5  15  10      838.50      722.41     58.06 o 
   6  15  10     1136.77     1170.72     65.35 o 
   7  15  10      331.16      351.46     49.48 o 
   8  15  10      421.52      323.41     60.12 o 
   9  15  10      608.44      646.77     75.71 o 
  -6  16  10      556.43      481.21     97.17 o 
  -5  16  10      358.71      524.20     89.88 o 
  -4  16  10      735.80      599.02     89.41 o 
  -3  16  10      599.58      736.06     69.51 o 
  -2  16  10     1521.99     1556.50     94.66 o 
  -1  16  10      588.61      531.35     81.18 o 
   0  16  10      294.91      282.98     66.75 o 
   1  16  10      541.17      573.37     57.44 o 
   2  16  10     1437.24     1378.57    260.78 o 
   3  16  10      655.77      671.12     95.23 o 
   4  16  10      809.18      681.08     65.86 o 
   5  16  10      393.00      383.66     49.12 o 
   6  16  10      596.27      551.59     51.34 o 
   7  16  10      375.57      421.33     92.83 o 
   8  16  10      393.51      395.88     97.87 o 
  -7  17  10      789.02      611.75    118.13 o 
  -6  17  10      194.07      293.54     88.64 o 
  -5  17  10      173.05      189.84     71.87 o 
  -4  17  10      498.63      393.50     81.34 o 
  -3  17  10      236.70      296.95     71.72 o 
  -2  17  10      119.27       25.00     38.74 o 
  -1  17  10       50.79       43.15     47.50 o 
   0  17  10      209.12      102.45     55.73 o 
   1  17  10       53.49       95.15     40.31 o 
   2  17  10      110.08       63.10     41.46 o 
   3  17  10      219.69      282.55     53.32 o 
   4  17  10      497.80      378.19    235.71 o 
   5  17  10      183.59      207.53     41.64 o 
   6  17  10      180.40      207.65     45.28 o 
   7  17  10      807.96      768.22     70.56 o 
   8  17  10      122.06       54.73     50.81 o 
  -7  18  10       51.90       59.30     79.63 o 
  -6  18  10     1063.70     1265.42    142.19 o 
  -5  18  10      252.63      174.01     78.86 o 
  -4  18  10      252.26      228.96     72.03 o 
  -3  18  10        4.35      -16.92     48.43 o 
  -2  18  10     1652.09     1710.19    103.29 o 
  -1  18  10      730.34      807.03    100.90 o 
   0  18  10      693.13      589.56     90.65 o 
   1  18  10      691.33      668.53    102.99 o 
   2  18  10     1506.95     1679.89     98.97 o 
   3  18  10        1.78       36.81     44.53 o 
   4  18  10      192.20      212.40     58.38 o 
   5  18  10      257.50      269.48     80.41 o 
   6  18  10     1109.34     1083.22     75.52 o 
   7  18  10       48.12      -10.77     42.63 o 
  -7  19  10      300.57      316.82    110.52 o 
  -6  19  10       52.80       43.00     72.96 o 
  -5  19  10      227.69      358.42     93.29 o 
  -4  19  10      273.24      255.19     82.43 o 
  -3  19  10      169.70      214.84     70.47 o 
  -2  19  10       81.05       76.50     44.22 o 
  -1  19  10      123.36      173.54     69.39 o 
   0  19  10      990.47      806.72    104.62 o 
   1  19  10      115.26       59.45     61.16 o 
   2  19  10       79.83       94.36     46.52 o 
   3  19  10      174.13      208.38     56.85 o 
   4  19  10      268.08      258.99     62.92 o 
   5  19  10      248.40      310.30     93.14 o 
   6  19  10       60.36      -68.92     68.92 o 
   7  19  10      311.66      249.46     87.70 o 
  -6  20  10      675.29      695.27    122.63 o 
  -5  20  10      102.00      181.93     82.58 o 
  -4  20  10     1252.97     1407.30    143.59 o 
  -3  20  10      329.43      272.43     81.18 o 
  -2  20  10      465.11      454.35     88.79 o 
  -1  20  10      192.56      107.73     65.51 o 
   0  20  10      921.21      983.99    115.33 o 
   1  20  10      199.60      160.20     70.94 o 
   2  20  10      462.59      585.03     82.50 o 
   3  20  10      319.06      383.10     88.17 o 
   4  20  10     1240.73     1293.36    133.34 o 
   5  20  10      105.53      106.95     76.53 o 
   6  20  10      684.83      747.89    124.49 o 
  -5  21  10      193.07       61.94     88.17 o 
  -4  21  10       92.69      127.91     77.77 o 
  -3  21  10       66.02       55.26     71.40 o 
  -2  21  10       78.13       32.91     68.77 o 
  -1  21  10       30.25       29.18     65.51 o 
   0  21  10      684.61      488.50     96.09 o 
   1  21  10       28.27      -46.26     54.33 o 
   2  21  10       80.60      -28.41     61.32 o 
   3  21  10       80.22       -2.95     67.06 o 
   4  21  10       97.67       90.65     76.99 o 
   5  21  10      176.68      199.47     87.86 o 
  -4  22  10      754.00     1174.14    142.50 o 
  -3  22  10      487.23      618.43    109.28 o 
  -2  22  10      672.77      671.83    109.13 o 
  -1  22  10      132.72      251.62     84.44 o 
   0  22  10      439.64      373.63     90.50 o 
   1  22  10      151.83      227.25     77.46 o 
   2  22  10      689.85      709.86    107.73 o 
   3  22  10      495.72      546.09    105.87 o 
   4  22  10      788.19      800.98    118.59 o 
  -2  23  10       29.69      -16.30     63.18 o 
  -1  23  10      268.41        6.21     70.32 o 
   0  23  10       14.60      -55.73     67.21 o 
   1  23  10      281.65      182.39     82.89 o 
   2  23  10       34.17      -42.22     65.82 o 
   1   0  11    31274.63    30878.56    609.90 o 
   2   0  11     5275.85     5342.30    127.46 o 
   3   0  11    27793.69    27117.48    528.20 o 
   4   0  11     2587.20     2625.09     63.75 o 
   5   0  11     9647.68     9291.04    220.02 o 
   6   0  11        3.01       36.49     20.56 o 
   7   0  11     9793.21     9636.66    273.22 o 
   8   0  11     1034.47     1048.61     66.66 o 
   9   0  11      459.02      453.97     54.77 o 
  10   0  11      289.63      411.51     91.89 o 
  11   0  11     1994.47     2113.58    175.56 o 
 -11   1  11       11.12       84.75     78.08 o 
 -10   1  11      492.32      470.50     96.09 o 
  -9   1  11      120.59      144.74     43.27 o 
  -8   1  11     3961.97     3949.59    138.45 o 
  -7   1  11      182.21      334.64    100.40 o 
  -6   1  11     1092.21     1060.48     56.22 o 
  -5   1  11       75.67       94.42     17.10 o 
  -4   1  11     4634.67     4570.34    100.25 o 
  -3   1  11     1942.39     2015.85     47.96 o 
  -2   1  11     5767.56     5826.92    113.12 o 
  -1   1  11     2013.03     1851.84     47.30 o 
   0   1  11       81.11      106.87     22.76 o 
   1   1  11     2029.94     1840.23     46.27 o 
   2   1  11     5758.01     5867.99    123.88 o 
   3   1  11     1999.47     1943.23     71.99 o 
   4   1  11     4684.28     4717.06    116.72 o 
   5   1  11       83.69       82.10     15.35 o 
   6   1  11     1172.13     1091.89     70.62 o 
   7   1  11      168.01      201.74     36.32 o 
   8   1  11     3928.01     3984.63    138.49 o 
   9   1  11      129.97      145.16     44.33 o 
  10   1  11      530.76      497.11     62.68 o 
  11   1  11       14.90       12.26     81.03 o 
 -11   2  11     1501.51     1591.09    151.97 o 
 -10   2  11      110.13       58.99     65.20 o 
  -9   2  11      783.23      822.07     94.92 o 
  -8   2  11      134.43      244.63     41.05 o 
  -7   2  11     8809.91     8747.97    250.81 o 
  -6   2  11      488.47      513.56     56.47 o 
  -5   2  11     9124.80     8703.94    212.88 o 
  -4   2  11     1832.35     1827.16     49.83 o 
  -3   2  11    29692.32    28850.49    520.88 o 
  -2   2  11     3101.54     3063.85     72.83 o 
  -1   2  11    19177.02    18490.40    373.23 o 
   0   2  11     4962.98     5135.30    126.43 o 
   1   2  11    18805.46    17816.75    349.58 o 
   2   2  11     3175.70     3086.45     78.66 o 
   3   2  11    29807.54    29273.01    633.30 o 
   4   2  11     1771.08     1856.78     57.70 o 
   5   2  11     9081.64     8866.56    211.79 o 
   6   2  11      496.78      451.66     41.39 o 
   7   2  11     8780.96     8268.14    240.25 o 
   8   2  11      153.04      236.35     58.09 o 
   9   2  11      817.81      930.57     69.57 o 
  10   2  11      112.23      130.26     49.16 o 
  11   2  11     1510.86     1542.81    160.51 o 
 -11   3  11      200.11      111.14     78.39 o 
 -10   3  11      115.90      140.17     71.87 o 
  -9   3  11     1248.43     1281.72    118.28 o 
  -8   3  11     3469.46     3355.30    122.88 o 
  -7   3  11      618.90      604.75     50.35 o 
  -6   3  11      502.20      478.00     41.85 o 
  -5   3  11     1433.76     1466.32     52.11 o 
  -4   3  11     2957.89     2801.31     75.71 o 
  -3   3  11     1330.44     1400.96     38.73 o 
  -2   3  11     1545.99     1597.33     42.06 o 
  -1   3  11     2530.05     2535.27     69.39 o 
   0   3  11     1696.80     1527.91     48.21 o 
   1   3  11     2477.80     2664.42    112.19 o 
   2   3  11     1500.96     1624.64     48.82 o 
   3   3  11     1435.60     1467.91     47.72 o 
   4   3  11     2960.47     2839.51     78.58 o 
   5   3  11     1460.49     1534.25     55.12 o 
   6   3  11      505.99      552.31     38.25 o 
   7   3  11      620.77      615.83     75.31 o 
   8   3  11     3508.57     3417.93    125.67 o 
   9   3  11     1227.71     1320.88     79.14 o 
  10   3  11      110.99      119.18     46.69 o 
  11   3  11      219.56      197.93     67.21 o 
 -11   4  11     1364.69     1227.08    130.39 o 
 -10   4  11      408.52      287.48     80.25 o 
  -9   4  11      651.36      574.96     86.46 o 
  -8   4  11      372.87      302.90     79.17 o 
  -7   4  11     3975.62     4016.76    159.03 o 
  -6   4  11     4203.23     3966.28    127.02 o 
  -5   4  11     6489.67     6510.71    143.88 o 
  -4   4  11     5178.22     4978.34    121.45 o 
  -3   4  11    21194.29    21458.72    414.29 o 
  -2   4  11     5741.97     5474.01    102.90 o 
  -1   4  11    19351.21    19077.51    421.76 o 
   0   4  11     8072.28     7896.66    181.88 o 
   1   4  11    19772.55    19145.11    488.46 o 
   2   4  11     5746.88     5440.75    128.72 o 
   3   4  11    21098.91    20765.92    454.82 o 
   4   4  11     5326.83     4984.33    111.49 o 
   5   4  11     6514.81     6623.13    164.18 o 
   6   4  11     4315.59     4415.99    140.00 o 
   7   4  11     3935.22     4027.73    155.07 o 
   8   4  11      327.90      476.68     60.22 o 
   9   4  11      645.75      634.27     60.00 o 
  10   4  11      381.97      419.32     61.23 o 
  11   4  11     1385.66     1456.34    111.01 o 
 -11   5  11      652.08      773.66    110.83 o 
 -10   5  11       15.81       43.00     62.40 o 
  -9   5  11     1748.86     1709.53    129.93 o 
  -8   5  11      887.85      948.29     91.74 o 
  -7   5  11     3309.63     2928.79    129.34 o 
  -6   5  11      280.40      316.62     34.46 o 
  -5   5  11     1522.31     1422.85     79.74 o 
  -4   5  11      997.48     1005.74     41.52 o 
  -3   5  11     2868.29     2828.47     77.75 o 
  -2   5  11     1110.40     1250.37     47.31 o 
  -1   5  11      365.63      401.90     24.52 o 
   0   5  11       18.15       21.04     12.17 o 
   1   5  11      357.89      436.78     24.86 o 
   2   5  11     1124.94     1194.47     30.24 o 
   3   5  11     2909.18     2736.69     64.81 o 
   4   5  11      910.09      871.47     38.69 o 
   5   5  11     1481.41     1467.79     55.02 o 
   6   5  11      278.54      299.13     36.19 o 
   7   5  11     3328.89     3073.17    110.90 o 
   8   5  11      886.93      886.74     63.79 o 
   9   5  11     1716.25     1583.21     84.43 o 
  10   5  11        9.48       26.23     46.24 o 
  11   5  11      664.97      847.41    179.44 o 
 -11   6  11     1504.88     1338.53    131.01 o 
 -10   6  11      642.22      672.76     97.17 o 
  -9   6  11      685.23      551.37     83.05 o 
  -8   6  11      593.68      621.69     78.70 o 
  -7   6  11     2333.54     2340.53    134.89 o 
  -6   6  11     3810.03     3849.31    162.64 o 
  -5   6  11     4084.86     3843.38    153.88 o 
  -4   6  11     5664.65     5655.46    245.33 o 
  -3   6  11     5560.69     5248.56    130.61 o 
  -2   6  11    18514.04    17835.53    362.39 o 
  -1   6  11    10140.42    10179.37    233.87 o 
   0   6  11     5953.94     5876.46    141.50 o 
   1   6  11    10298.18    10018.36    229.83 o 
   2   6  11    18615.45    18245.04    406.60 o 
   3   6  11     5493.47     5064.57    109.26 o 
   4   6  11     5806.92     5662.56    139.24 o 
   5   6  11     4049.80     3918.28     93.77 o 
   6   6  11     3856.89     3900.87    127.24 o 
   7   6  11     2403.82     2259.67     91.81 o 
   8   6  11      555.59      582.49     86.36 o 
   9   6  11      689.83      647.54     62.15 o 
  10   6  11      594.72      600.26     68.01 o 
  11   6  11     1467.46     1293.26    106.51 o 
 -11   7  11     1216.79     1294.91    126.82 o 
 -10   7  11      205.43      333.43     75.29 o 
  -9   7  11     1250.26     1009.14     99.81 o 
  -8   7  11      413.92      434.95     65.82 o 
  -7   7  11     3309.95     3134.67    163.14 o 
  -6   7  11      357.71      359.51     96.55 o 
  -5   7  11     1396.63     1334.82     90.62 o 
  -4   7  11      362.90      408.82     45.71 o 
  -3   7  11     2902.28     2816.09    102.65 o 
  -2   7  11     1475.55     1431.74     40.32 o 
  -1   7  11     1384.02     1531.65     45.45 o 
   0   7  11     3848.33     3796.86     88.05 o 
   1   7  11     1388.69     1437.57     43.84 o 
   2   7  11     1500.87     1434.55     47.98 o 
   3   7  11     2839.21     2715.11     66.09 o 
   4   7  11      371.17      383.19     28.45 o 
   5   7  11     1451.47     1424.26     54.60 o 
   6   7  11      352.77      381.80     43.53 o 
   7   7  11     3244.75     3050.58     97.32 o 
   8   7  11      393.41      434.54     51.00 o 
   9   7  11     1240.35     1112.25     74.95 o 
  10   7  11      224.28      354.87     67.70 o 
  11   7  11     1264.55     1236.73    104.80 o 
 -11   8  11      885.78      841.96    104.00 o 
 -10   8  11      484.80      606.94     87.08 o 
  -9   8  11      895.82     1069.99     96.55 o 
  -8   8  11     1525.67     1554.92    105.87 o 
  -7   8  11     3115.85     2932.26    149.48 o 
  -5   8  11      219.73      156.94     66.90 o 
  -4   8  11     4164.84     4046.13    134.04 o 
  -3   8  11     1585.79     1638.27     60.34 o 
  -2   8  11    13958.72    14020.25    370.31 o 
  -1   8  11     1989.74     2082.93     57.05 o 
   0   8  11     7264.53     6996.67    150.18 o 
   1   8  11     1928.23     1972.52     60.18 o 
   2   8  11    13878.41    13466.25    348.35 o 
   3   8  11     1683.01     1607.18     45.93 o 
   4   8  11     4187.92     4072.22     95.07 o 
   5   8  11      212.91      246.68     28.08 o 
   6   8  11     4474.60     4528.92    125.22 o 
   7   8  11     3139.50     3215.62    101.48 o 
   8   8  11     1571.15     1450.53     68.00 o 
   9   8  11      884.36      843.25     69.77 o 
  10   8  11      453.62      375.94     70.08 o 
  11   8  11      897.77      890.61    104.55 o 
 -10   9  11      310.33      269.48     66.28 o 
  -9   9  11      758.28      729.26     76.06 o 
  -8   9  11       90.54       49.21     36.63 o 
  -4   9  11      749.36      820.67     67.25 o 
  -3   9  11     1298.69     1227.08     53.41 o 
  -2   9  11      332.64      358.03     28.64 o 
  -1   9  11     1616.35     1572.96     76.28 o 
   0   9  11     2306.46     2441.01     85.34 o 
   1   9  11     1647.04     1598.26     62.35 o 
   2   9  11      366.44      390.30     34.56 o 
   3   9  11     1298.19     1135.46     39.03 o 
   4   9  11      760.69      680.38     38.45 o 
   5   9  11      333.71      323.20     30.48 o 
   6   9  11      373.04      374.73     36.42 o 
   7   9  11     1955.42     1959.53     74.70 o 
   8   9  11       88.01       41.83     49.09 o 
   9   9  11      750.40      707.10     67.99 o 
  10   9  11      326.16      240.60     89.41 o 
 -10  10  11      475.57      517.84     74.35 o 
  -9  10  11      623.47      516.44     62.56 o 
  -4  10  11     3108.13     3197.80    114.45 o 
  -3  10  11      165.87      180.07     42.55 o 
  -2  10  11    13042.98    12889.40    341.85 o 
  -1  10  11       54.11       73.16     19.84 o 
   0  10  11     6134.99     5705.82    143.63 o 
   1  10  11       57.40       78.74     35.70 o 
   2  10  11    12993.10    13062.83   1285.91 o 
   3  10  11      163.20      182.09     28.91 o 
   4  10  11     2933.93     2828.39     81.23 o 
   5  10  11      141.58      127.17     25.73 o 
   6  10  11     3039.70     2952.01    111.91 o 
   7  10  11      803.37      768.73     61.05 o 
   8  10  11     1407.16     1476.22    119.39 o 
   9  10  11      633.96      478.43     84.91 o 
  10  10  11      464.26      397.20     71.87 o 
  -4  11  11      874.45      861.34     73.29 o 
  -3  11  11     1528.48     1434.75     71.37 o 
  -2  11  11      756.23      764.70     87.08 o 
  -1  11  11      388.39      368.93     52.78 o 
   0  11  11       17.16        3.77     25.98 o 
   1  11  11      413.24      411.87     35.97 o 
   2  11  11      786.07      809.03     61.56 o 
   3  11  11     1543.16     1510.85     83.95 o 
   4  11  11      889.27      837.33     39.26 o 
   5  11  11       22.75       28.38     24.21 o 
   6  11  11     1672.14     1730.80     76.07 o 
   7  11  11      946.03      895.79     60.43 o 
   8  11  11      343.30      363.83     50.80 o 
   9  11  11      396.64      428.46     67.69 o 
  10  11  11      455.91      418.09     74.05 o 
  -4  12  11      967.72      883.14     68.41 o 
  -3  12  11     1149.84     1310.90     80.09 o 
  -2  12  11     7426.11     7186.83    254.72 o 
  -1  12  11     1443.71     1274.71     78.26 o 
   0  12  11     1895.44     1895.49    130.70 o 
   1  12  11     1424.75     1491.59    115.18 o 
   2  12  11     7270.77     7126.67    350.66 o 
   3  12  11     1233.88     1214.50    109.59 o 
   4  12  11      935.16      960.28     46.26 o 
   5  12  11      252.11      305.00     34.98 o 
   6  12  11     4060.60     3976.36    132.04 o 
   7  12  11      140.61       72.82     37.14 o 
   8  12  11      518.75      465.27     55.69 o 
   9  12  11       32.83       73.15     52.21 o 
  10  12  11      836.45      689.77     84.22 o 
  -5  13  11      290.38      284.22     68.46 o 
  -4  13  11      705.83      628.98     86.77 o 
  -3  13  11     1001.04     1049.42     64.84 o 
  -2  13  11      529.09      584.85     59.66 o 
  -1  13  11      737.58      704.77     64.40 o 
   0  13  11     1346.88     1291.50    110.37 o 
   1  13  11      763.79      715.29     86.93 o 
   2  13  11      528.59      616.57     83.05 o 
   3  13  11     1067.94      918.17     97.79 o 
   4  13  11      713.96      702.77     53.59 o 
   5  13  11      290.00      239.16     33.40 o 
   6  13  11     2037.89     1900.90    144.38 o 
   7  13  11      416.54      405.03     83.36 o 
   8  13  11      238.82      214.18     51.97 o 
   9  13  11      408.06      282.21     62.42 o 
  -5  14  11      286.72      249.30     68.61 o 
  -4  14  11      258.94      470.96     77.77 o 
  -3  14  11     2233.39     2323.70     99.14 o 
  -2  14  11     3160.56     3162.51    139.09 o 
  -1  14  11      394.31      435.50     53.59 o 
   0  14  11        2.88       41.14     46.88 o 
   1  14  11      347.28      479.34     76.68 o 
   2  14  11     3255.30     3276.09    197.92 o 
   3  14  11     2266.78     2103.68    100.53 o 
   4  14  11      246.44      375.11     52.23 o 
   5  14  11      354.51      364.37     41.19 o 
   6  14  11     2785.79     2673.49    101.15 o 
   7  14  11      461.24      405.43     48.71 o 
   8  14  11      714.83      653.00     70.76 o 
   9  14  11      106.96       59.40     54.00 o 
  -5  15  11      361.81      348.49     78.86 o 
  -4  15  11      253.34      308.75     69.85 o 
  -3  15  11      293.00      286.03     49.40 o 
  -2  15  11      140.35       64.45     39.68 o 
  -1  15  11      834.77      765.22     68.29 o 
   0  15  11      416.00      496.26     78.08 o 
   1  15  11      858.84      885.50     62.32 o 
   2  15  11      140.03      129.82     39.60 o 
   3  15  11      275.67      307.38     59.92 o 
   4  15  11      237.19      293.51     71.79 o 
   5  15  11      350.79      281.45     36.05 o 
   6  15  11      947.45     1040.17     60.61 o 
   7  15  11      260.13      219.21     50.56 o 
   8  15  11      305.78      312.76     59.65 o 
   9  15  11      198.02      250.30     62.02 o 
  -6  16  11     1384.25     1346.45    140.79 o 
  -5  16  11      446.35      614.39     95.15 o 
  -4  16  11      128.41       77.61     57.90 o 
  -3  16  11     1066.90     1134.45    185.34 o 
  -2  16  11      847.71      800.30     73.26 o 
  -1  16  11      575.40      713.89     90.81 o 
   0  16  11       25.31       25.77     50.76 o 
   1  16  11      591.59      650.00     82.97 o 
   2  16  11      796.68      676.40     77.07 o 
   3  16  11     1032.32     1007.87     73.91 o 
   4  16  11      163.63      160.92     46.37 o 
   5  16  11      387.82      333.72     93.76 o 
   6  16  11     1383.34     1343.72     69.55 o 
   7  16  11      341.19      360.04     84.52 o 
   8  16  11      144.39      184.53     55.22 o 
  -6  17  11      317.92      370.84     92.98 o 
  -5  17  11      366.72      500.14     95.93 o 
  -4  17  11       23.49      -25.30     50.60 o 
  -3  17  11      602.57      512.25     86.62 o 
  -2  17  11      232.41      279.85     53.02 o 
  -1  17  11      734.21      825.19     99.50 o 
   0  17  11     1020.99     1228.47    118.13 o 
   1  17  11      751.77      724.88     64.04 o 
   2  17  11      247.44      222.40     65.89 o 
   3  17  11      576.42      501.62     63.43 o 
   4  17  11       14.66      -36.28     41.29 o 
   5  17  11      371.63      387.70     63.91 o 
   6  17  11      331.97      372.78    106.72 o 
   7  17  11       39.55       59.11     44.35 o 
   8  17  11      287.58      292.02     60.32 o 
  -7  18  11      637.39      725.69    126.98 o 
  -6  18  11      450.94      518.62    109.44 o 
  -5  18  11      441.68      556.96     99.50 o 
  -4  18  11       12.31      -41.76     53.55 o 
  -3  18  11     1122.75      904.36    111.30 o 
  -2  18  11      402.07      517.08     63.28 o 
  -1  18  11      555.85      694.33     96.86 o 
   0  18  11      206.85      248.99     68.30 o 
   1  18  11      477.37      537.74     63.83 o 
   2  18  11      415.38      454.26     61.57 o 
   3  18  11     1030.68     1143.55     88.87 o 
   4  18  11       10.90        7.69     48.61 o 
   5  18  11      420.96      315.42     90.03 o 
   6  18  11      458.62      567.20    109.44 o 
   7  18  11      628.23      625.22    215.15 o 
  -6  19  11       81.98      167.65     85.84 o 
  -5  19  11      306.95      132.72     83.05 o 
  -4  19  11       88.45      104.93     72.34 o 
  -3  19  11      178.49      126.36     68.92 o 
  -2  19  11        5.58        2.79     40.51 o 
  -1  19  11      135.38       87.55     61.32 o 
   0  19  11      171.66      180.84     66.13 o 
   1  19  11      148.13      259.39     78.08 o 
   2  19  11        3.15       42.16     45.04 o 
   3  19  11      178.91      118.43     51.96 o 
   4  19  11       94.80      159.26     78.23 o 
   5  19  11      317.88      499.06    102.61 o 
   6  19  11       93.25       61.94     80.72 o 
  -6  20  11       88.49        4.66     79.01 o 
  -5  20  11      842.22      881.69    131.32 o 
  -4  20  11      333.72      434.48     99.19 o 
  -3  20  11      368.68      265.13     82.12 o 
  -2  20  11      116.65       71.70     49.02 o 
  -1  20  11      320.60      246.19     79.63 o 
   0  20  11        6.29      -18.63     55.26 o 
   1  20  11      277.24      234.39     78.08 o 
   2  20  11      122.73      186.27     74.82 o 
   3  20  11      374.66      408.72     97.33 o 
   4  20  11      311.41      499.83    102.45 o 
   5  20  11      801.83      971.26    131.01 o 
   6  20  11       92.61      199.47     92.67 o 
  -5  21  11      183.72      262.34     96.71 o 
  -4  21  11      263.33      297.88     90.96 o 
  -3  21  11      464.37      434.48     96.86 o 
  -2  21  11       10.54      -55.26     59.76 o 
  -1  21  11      128.70      135.65     82.66 o 
   0  21  11       10.50       -7.92     61.47 o 
   1  21  11      136.12       39.43     66.13 o 
   2  21  11       12.52       38.50     67.21 o 
   3  21  11      454.54      434.48     94.53 o 
   4  21  11      269.71      284.69     93.14 o 
   5  21  11      183.62       80.72     83.82 o 
  -3  22  11      683.38      861.67    123.72 o 
  -2  22  11       31.87      -60.85     60.85 o 
  -1  22  11      319.74      217.29     61.17 o 
   0  22  11      502.83      363.23     96.55 o 
   1  22  11      323.23      286.71     86.77 o 
   2  22  11       40.48       22.35     68.30 o 
   3  22  11      736.78      569.84    106.95 o 
  -2  23  11      122.47      154.76     85.22 o 
  -1  23  11       45.65        2.27     82.50 o 
   0  23  11      121.85      102.45     75.91 o 
   1  23  11       40.63       45.64     71.72 o 
   2  23  11      134.13      154.61     80.72 o 
   0   0  12    27151.93    26818.52    821.91 o 
   1   0  12      270.53      336.96     23.18 o 
   2   0  12    10477.25    10740.74    216.16 o 
   3   0  12       94.43      123.06     14.99 o 
   4   0  12    19758.99    18293.04    360.77 o 
   5   0  12       66.04       91.16     15.42 o 
   6   0  12     7047.51     6921.35    172.83 o 
   7   0  12     2681.26     2714.73    102.90 o 
   8   0  12     4776.21     5021.03    164.98 o 
   9   0  12     1984.90     2130.95     99.02 o 
  10   0  12      681.72      725.30     80.91 o 
  11   0  12      131.98      115.33     83.36 o 
 -11   1  12      178.57      168.73     84.91 o 
 -10   1  12       48.25       71.72     68.77 o 
  -9   1  12     2335.51     2555.88    109.56 o 
  -8   1  12       87.45      119.07     40.51 o 
  -7   1  12      116.28       98.52     33.20 o 
  -6   1  12      328.48      398.26     48.91 o 
  -5   1  12     5407.87     5412.12    121.62 o 
  -4   1  12     3376.51     3337.24     77.47 o 
  -3   1  12      488.23      464.00     23.10 o 
  -2   1  12     3978.23     4031.89     99.75 o 
  -1   1  12      716.98      650.87     26.05 o 
   0   1  12     6576.94     6154.71    224.85 o 
   1   1  12      786.79      741.64     26.49 o 
   2   1  12     4011.49     4050.73     90.11 o 
   3   1  12      489.35      493.14     27.27 o 
   4   1  12     3399.01     3406.61     90.33 o 
   5   1  12     5432.17     5637.09    142.41 o 
   6   1  12      328.48      371.07     38.07 o 
   7   1  12      162.11      162.41     35.26 o 
   8   1  12      101.02      144.98     39.32 o 
   9   1  12     2324.44     2357.82    105.56 o 
  10   1  12       50.92       56.57     44.78 o 
  11   1  12      174.63       64.89     84.75 o 
 -11   2  12      556.29      680.05    110.06 o 
 -10   2  12      928.03     1334.65    127.29 o 
  -9   2  12      975.36     1118.12    121.18 o 
  -8   2  12     3434.29     3237.35    120.67 o 
  -7   2  12     1250.59     1201.83     65.38 o 
  -6   2  12     5105.50     5227.69    325.03 o 
  -5   2  12      731.55      704.34     32.42 o 
  -4   2  12    19603.71    19254.28    380.93 o 
  -3   2  12      248.06      251.57     16.84 o 
  -2   2  12    13246.63    12889.59    322.57 o 
  -1   2  12     3344.51     3173.15     74.54 o 
   0   2  12    32426.09    31343.12    686.65 o 
   1   2  12     3345.59     3089.80     70.79 o 
   2   2  12    13091.06    13003.48    288.69 o 
   3   2  12      235.19      246.87     20.43 o 
   4   2  12    19494.58    18722.80    413.79 o 
   5   2  12      736.56      788.93     36.05 o 
   6   2  12     5040.99     5180.36    158.43 o 
   7   2  12     1305.02     1227.54     66.72 o 
   8   2  12     3478.21     3360.41    124.31 o 
   9   2  12      989.05     1031.02     94.25 o 
  10   2  12      934.77      965.95     74.48 o 
  11   2  12      521.74      581.01     82.79 o 
 -11   3  12      314.55      259.54     89.10 o 
 -10   3  12      457.68      449.85     90.19 o 
  -9   3  12      714.96      879.99     98.57 o 
  -8   3  12      600.24      657.68     56.45 o 
  -7   3  12     1208.06     1181.17     64.90 o 
  -6   3  12     1396.73     1348.09     63.93 o 
  -5   3  12     4771.85     4413.31    114.54 o 
  -4   3  12     2878.63     2850.57     69.58 o 
  -3   3  12      823.86      746.06     36.93 o 
  -2   3  12     2080.93     2096.25     79.38 o 
  -1   3  12        0.51        7.04     12.15 o 
   0   3  12      440.47      365.81     24.60 o 
   1   3  12        5.21       11.19     14.74 o 
   2   3  12     2007.98     1817.92     53.35 o 
   3   3  12      851.75      823.98     50.37 o 
   4   3  12     2922.11     2882.41     80.30 o 
   5   3  12     4907.18     4664.74    122.51 o 
   6   3  12     1415.80     1451.66     57.70 o 
   7   3  12     1216.58     1312.03     68.51 o 
   8   3  12      636.21      728.08     60.35 o 
   9   3  12      683.45      767.55     74.70 o 
  10   3  12      476.66      514.71     88.28 o 
  11   3  12      292.22      229.45    106.18 o 
 -11   4  12       78.08      222.13     79.01 o 
 -10   4  12     1417.57     1328.75    123.72 o 
  -9   4  12      107.27      104.47     60.38 o 
  -8   4  12     2391.03     2410.62    153.75 o 
  -7   4  12       69.11       86.37     31.71 o 
  -6   4  12     1959.74     1960.13     77.35 o 
  -5   4  12     4557.12     4462.78    117.65 o 
  -4   4  12    19620.48    19391.11    591.07 o 
  -3   4  12     4521.02     4635.00    107.53 o 
  -2   4  12    13054.95    12911.49    261.43 o 
  -1   4  12     9583.80     9907.76    342.23 o 
   0   4  12    26650.35    25314.55    775.99 o 
   1   4  12     9902.96    10007.40    265.13 o 
   2   4  12    12643.75    12648.38    281.55 o 
   3   4  12     4640.79     4562.47    113.19 o 
   4   4  12    19534.58    18787.22    416.00 o 
   5   4  12     4495.67     4612.05    121.99 o 
   6   4  12     2022.06     2000.73     69.89 o 
   7   4  12       76.73       75.36     33.04 o 
   8   4  12     2411.30     2318.62     99.16 o 
   9   4  12       98.23       59.08     41.90 o 
  10   4  12     1405.18     1403.48    115.74 o 
  11   4  12       76.13       70.58     59.42 o 
 -11   5  12      142.02        2.33     63.33 o 
 -10   5  12      880.23      737.64    100.74 o 
  -9   5  12      346.64      282.36     67.37 o 
  -8   5  12     1830.73     1626.17    118.28 o 
  -7   5  12      653.39      620.05     62.00 o 
  -6   5  12      216.47      197.08     30.40 o 
  -5   5  12     2930.99     2779.42     81.17 o 
  -4   5  12     1893.21     1785.25     65.67 o 
  -3   5  12     6022.31     5948.65    133.35 o 
  -2   5  12     2148.05     2005.31     53.49 o 
  -1   5  12     8136.22     8459.42    196.63 o 
   0   5  12       39.70       73.27     14.06 o 
   1   5  12     7964.93     7896.90    199.63 o 
   2   5  12     2093.41     2052.82     44.79 o 
   3   5  12     6239.32     6315.64    135.00 o 
   4   5  12     1831.55     1688.52     81.42 o 
   5   5  12     2918.54     2888.24     97.34 o 
   6   5  12      250.81      303.11     43.97 o 
   7   5  12      608.68      589.72     51.81 o 
   8   5  12     1834.47     1859.72     87.34 o 
   9   5  12      388.60      441.19     58.77 o 
  10   5  12      907.33      860.30     74.34 o 
  11   5  12      137.37       84.76     63.03 o 
 -11   6  12       45.32       79.32     70.32 o 
 -10   6  12      984.21      892.41    102.92 o 
  -9   6  12      788.40      864.00     94.69 o 
  -8   6  12     2386.81     2317.24    141.72 o 
  -7   6  12     1343.90     1338.20     78.51 o 
  -6   6  12     1151.98     1091.13     73.04 o 
  -5   6  12     5603.69     5584.28    173.76 o 
  -4   6  12     7336.32     7144.48    201.12 o 
  -3   6  12     5524.01     5439.44    135.61 o 
  -2   6  12     3036.88     3076.12     95.13 o 
  -1   6  12    12901.09    13179.71    299.13 o 
   0   6  12    17106.41    17677.93    394.41 o 
   1   6  12    12911.90    12595.90    285.66 o 
   2   6  12     2932.25     2965.16     80.22 o 
   3   6  12     5583.67     5321.02    115.17 o 
   4   6  12     7178.50     7102.42    193.20 o 
   5   6  12     5636.79     5358.29    137.93 o 
   6   6  12     1112.99     1070.95     58.26 o 
   7   6  12     1281.13     1237.93    102.67 o 
   8   6  12     2444.55     2503.34    103.55 o 
   9   6  12      758.26      831.68     81.78 o 
  10   6  12      969.65      733.18    163.46 o 
  11   6  12       51.68      113.10     65.70 o 
 -11   7  12       56.84       22.35     61.78 o 
 -10   7  12     1588.17     1480.87    121.54 o 
  -9   7  12      182.44      144.67     55.42 o 
  -8   7  12      429.97      339.17     58.06 o 
  -7   7  12      125.59      141.88     41.60 o 
  -6   7  12     1148.68     1025.75    122.79 o 
  -5   7  12     2627.92     2581.96    123.18 o 
  -4   7  12     1442.60     1601.83    123.72 o 
  -3   7  12     3075.77     3172.10     88.23 o 
  -2   7  12     1867.83     1896.12     48.51 o 
  -1   7  12     8675.65     8899.03    209.04 o 
   0   7  12      540.75      520.71     29.65 o 
   1   7  12     8557.33     8027.01    189.79 o 
   2   7  12     1943.95     1950.52     64.65 o 
   3   7  12     3220.37     3142.28     66.52 o 
   4   7  12     1460.99     1376.22     49.56 o 
   5   7  12     2577.00     2330.57     74.16 o 
   6   7  12     1127.05     1101.09     52.02 o 
   7   7  12      110.94       96.73     35.27 o 
   8   7  12      430.85      386.09     52.51 o 
   9   7  12      218.30      214.05     49.68 o 
  10   7  12     1624.96     1703.61    240.76 o 
  11   7  12       63.10      163.46     66.06 o 
 -10   8  12      788.73      704.42     87.08 o 
  -9   8  12     1318.54     1491.12    107.57 o 
  -8   8  12     3548.59     3599.89    180.69 o 
  -5   8  12     7770.21     8018.01    298.11 o 
  -4   8  12     1061.94     1125.87     71.72 o 
  -3   8  12     5057.84     4740.28    194.77 o 
  -2   8  12     1631.97     1717.07     59.08 o 
  -1   8  12     7072.48     7130.71    153.34 o 
   0   8  12     3145.76     3252.72     79.85 o 
   1   8  12     7375.23     7019.17    151.39 o 
   2   8  12     1641.52     1705.17     71.27 o 
   3   8  12     4955.39     4753.94    115.96 o 
   4   8  12     1115.93     1128.91     44.52 o 
   5   8  12     7476.15     7322.01    181.06 o 
   6   8  12      592.24      558.03     41.16 o 
   7   8  12      824.60      919.82     52.47 o 
   8   8  12     3583.70     3603.47    130.83 o 
   9   8  12     1333.68     1350.57     81.86 o 
  10   8  12      774.05      923.40    207.54 o 
 -10   9  12     1108.28     1136.58     95.93 o 
  -9   9  12      238.73      207.07     49.52 o 
  -4   9  12     2061.25     2021.38    139.39 o 
  -3   9  12     1060.68     1031.75     50.33 o 
  -2   9  12      606.01      612.45     44.76 o 
  -1   9  12     3406.68     3327.86    109.18 o 
   0   9  12       39.80       29.35     17.61 o 
   1   9  12     3390.18     3431.94     84.51 o 
   2   9  12      643.20      622.94     40.57 o 
   3   9  12     1110.21     1004.18     67.30 o 
   4   9  12     2093.70     2047.39     65.56 o 
   5   9  12      343.17      361.10     32.49 o 
   6   9  12     2689.58     2547.20     83.48 o 
   7   9  12      891.21      882.33     51.69 o 
   8   9  12      421.46      511.38     47.57 o 
   9   9  12      275.60      319.01     53.65 o 
  10   9  12     1112.81      839.37    114.40 o 
  -4  10  12      763.22      829.85     90.96 o 
  -3  10  12     4871.76     4956.32    159.88 o 
  -2  10  12       92.67      145.45     28.55 o 
  -1  10  12     6541.54     6321.91    183.58 o 
   0  10  12      228.50      182.50     29.08 o 
   1  10  12     6549.55     6335.73    228.50 o 
   2  10  12       96.76      119.69     34.77 o 
   3  10  12     4596.66     4301.22    165.14 o 
   4  10  12      808.88      685.78     35.79 o 
   5  10  12     3737.91     3934.46    109.04 o 
   6  10  12      366.32      391.16     37.32 o 
   7  10  12     1241.57     1113.75     56.90 o 
   8  10  12     1773.45     1703.48     85.63 o 
   9  10  12     1685.91     1576.92    112.54 o 
  10  10  12      483.91      357.49     94.38 o 
  -4  11  12      413.00      433.09     69.54 o 
  -3  11  12     1194.19     1292.77     87.08 o 
  -2  11  12     1138.73     1066.13    125.50 o 
  -1  11  12     1022.50      946.70     95.15 o 
   0  11  12        0.02       12.92     22.51 o 
   1  11  12     1054.42     1068.29    124.80 o 
   2  11  12     1142.65     1163.17     73.76 o 
   3  11  12     1274.37     1338.68    153.52 o 
   4  11  12      432.83      418.25     29.81 o 
   5  11  12      785.02      794.34     42.73 o 
   6  11  12     1606.29     1603.45     73.17 o 
   7  11  12     1365.16     1324.25     71.49 o 
   8  11  12      242.64      228.24     59.32 o 
   9  11  12      496.24      412.45     66.26 o 
  10  11  12     1081.40      970.98     92.45 o 
  -4  12  12      256.45      203.04     61.63 o 
  -3  12  12     4080.85     4058.58    164.37 o 
  -2  12  12      467.73      466.63    103.30 o 
  -1  12  12     5096.60     5137.95    223.37 o 
   0  12  12     1619.88     1585.86     89.38 o 
   1  12  12     5158.75     5273.25    275.84 o 
   2  12  12      452.13      355.63     67.83 o 
   3  12  12     3935.72     3710.88    215.61 o 
   4  12  12      291.33      256.85     27.78 o 
   5  12  12     1556.68     1526.44     66.31 o 
   6  12  12      148.37      126.65     36.03 o 
   7  12  12     1223.25     1250.72     78.82 o 
   8  12  12      130.50       65.94     41.96 o 
   9  12  12      883.91      731.56    115.02 o 
  -4  13  12      479.26      683.62     90.50 o 
  -3  13  12      361.18      467.89     84.99 o 
  -2  13  12     1298.85     1152.45    141.02 o 
  -1  13  12       67.91       40.38     35.24 o 
   0  13  12     1369.37     1257.04    110.68 o 
   1  13  12       66.12        6.99     40.82 o 
   2  13  12     1325.78     1431.67    118.13 o 
   3  13  12      381.51      502.47     80.87 o 
   4  13  12      527.98      615.36     57.28 o 
   5  13  12      862.39      856.20     76.84 o 
   6  13  12      534.38      591.98     57.28 o 
   7  13  12     1089.39     1022.59     64.19 o 
   8  13  12      180.48      142.09     49.94 o 
   9  13  12      540.47      583.98     74.40 o 
  -4  14  12      129.86      184.26     58.83 o 
  -3  14  12     2011.85     1808.15    100.65 o 
  -2  14  12     1821.18     1903.98    103.15 o 
  -1  14  12     1283.85     1323.96     85.32 o 
   0  14  12        1.40      -41.60     41.60 o 
   1  14  12     1382.12     1453.40    124.18 o 
   2  14  12     1839.86     1715.73    135.36 o 
   3  14  12     2018.23     1994.99    146.54 o 
   4  14  12      148.53      160.88     43.43 o 
   5  14  12      702.51      708.83     46.05 o 
   6  14  12      407.74      423.54     45.79 o 
   7  14  12      769.67      714.03     58.85 o 
   8  14  12       24.45       -0.77     50.53 o 
   9  14  12      613.80      651.02    151.58 o 
  -4  15  12      695.23      611.91     93.45 o 
  -3  15  12      523.33      542.27     62.28 o 
  -2  15  12     1443.72     1556.03     93.93 o 
  -1  15  12      101.08       87.94     40.92 o 
   0  15  12      383.22      309.99     68.77 o 
   1  15  12      102.58      144.98     56.97 o 
   2  15  12     1453.99     1425.61    125.58 o 
   3  15  12      586.24      602.23     58.30 o 
   4  15  12      750.41      594.97    127.21 o 
   5  15  12      370.84      437.56     60.56 o 
   6  15  12      358.26      407.21     73.75 o 
   7  15  12      787.77      842.23     72.78 o 
   8  15  12       52.71      109.40     50.79 o 
  -5  16  12      813.69      989.58    118.44 o 
  -4  16  12      441.21      500.30     88.17 o 
  -3  16  12      502.21      467.99     60.53 o 
  -2  16  12      231.18      154.70     45.81 o 
  -1  16  12      197.04      180.47     45.69 o 
   0  16  12      462.91      474.22     83.98 o 
   1  16  12      188.02      257.20    125.89 o 
   2  16  12      285.97      317.24     49.25 o 
   3  16  12      569.77      471.84     71.33 o 
   4  16  12      398.00      381.94     57.13 o 
   5  16  12      826.05      940.19     79.76 o 
   6  16  12      805.03      721.47     54.52 o 
   7  16  12      186.66      169.26     80.49 o 
   8  16  12      519.25      569.04     88.48 o 
  -5  17  12      239.68      211.11     75.60 o 
  -4  17  12      182.20      158.02     64.57 o 
  -3  17  12      138.77      166.56     65.35 o 
  -2  17  12      724.21      597.14     68.53 o 
  -1  17  12      186.90      108.75     43.61 o 
   0  17  12     1180.66     1163.12    119.22 o 
   1  17  12      196.39      150.89     44.79 o 
   2  17  12      703.04      606.87     62.23 o 
   3  17  12      150.14      178.24     48.84 o 
   4  17  12      173.55      102.28     50.66 o 
   5  17  12      256.16      330.78     63.82 o 
   6  17  12      188.50      115.80     77.46 o 
   7  17  12      317.09      266.62     50.32 o 
  -6  18  12      394.43      558.04    110.06 o 
  -5  18  12      482.45      748.82    114.56 o 
  -4  18  12      593.78      583.50     97.02 o 
  -3  18  12       28.74       53.24     58.37 o 
  -2  18  12      823.23      919.92     82.25 o 
  -1  18  12       14.86        6.72     53.17 o 
   0  18  12      176.99      137.69     63.64 o 
   1  18  12       19.14       39.68     43.16 o 
   2  18  12      741.58      688.96    106.02 o 
   3  18  12       27.52       33.88     45.70 o 
   4  18  12      552.78      723.73     78.57 o 
   5  18  12      508.80      383.10     98.41 o 
   6  18  12      345.41      269.79     89.88 o 
   7  18  12       39.95      -11.27     40.82 o 
  -6  19  12      527.64      805.32    129.77 o 
  -5  19  12      120.23      158.18     82.12 o 
  -4  19  12      507.07      500.77     98.41 o 
  -3  19  12        5.86      -20.65     56.04 o 
  -2  19  12      157.43      155.54     51.11 o 
  -1  19  12        8.89       31.02     43.53 o 
   0  19  12      228.80      183.95     65.20 o 
   1  19  12        8.38       -4.04     57.28 o 
   2  19  12      136.86      179.27     54.43 o 
   3  19  12        7.72       -5.01     49.90 o 
   4  19  12      503.54      765.74    116.11 o 
   5  19  12      120.34       92.21     79.01 o 
   6  19  12      538.38      359.35    106.02 o 
  -5  20  12      107.67      121.85     83.05 o 
  -4  20  12      261.83      213.75     85.06 o 
  -3  20  12      123.71      182.86     75.75 o 
  -2  20  12      880.32      894.20     86.49 o 
  -1  20  12       29.34      -13.48     45.37 o 
   0  20  12      505.88      464.44     91.27 o 
   1  20  12       33.48      -14.44     58.52 o 
   2  20  12      902.94      860.58    117.35 o 
   3  20  12      107.86      177.27     82.74 o 
   4  20  12      282.43      176.96     85.22 o 
   5  20  12      115.82       81.49     84.44 o 
  -4  21  12      605.75      616.72    114.25 o 
  -3  21  12       65.23       41.29     69.54 o 
  -2  21  12        5.83       57.43     68.61 o 
  -1  21  12       26.29      -15.62     48.87 o 
   0  21  12        7.61      -55.26     55.26 o 
   1  21  12       22.12        3.88     64.42 o 
   2  21  12        3.81        8.85     66.28 o 
   3  21  12       73.13      105.09     76.06 o 
   4  21  12      578.81      789.33    122.94 o 
  -3  22  12       87.35       68.61     80.41 o 
  -2  22  12      547.41      544.69    107.57 o 
  -1  22  12       59.18       40.66    153.52 o 
   0  22  12      608.37      502.01    103.54 o 
   1  22  12       64.50       25.92     69.08 o 
   2  22  12      590.40      663.13    111.92 o 
   3  22  12       99.73       80.10     81.18 o 
  -1  23  12      236.29      218.64     64.10 o 
   0  23  12       12.94      -47.65     69.70 o 
   1  23  12      223.63      334.05     93.29 o 
   1   0  13     8147.29     7906.30    166.50 o 
   2   0  13      855.96     1035.74     32.96 o 
   3   0  13     7018.65     6863.14    145.12 o 
   4   0  13     1187.45     1075.24     35.96 o 
   5   0  13     2746.47     2743.09     77.19 o 
   6   0  13     1691.91     1652.63     71.64 o 
   7   0  13     9426.29     9277.19    266.22 o 
   8   0  13     2180.70     2017.00     91.80 o 
   9   0  13     2909.44     3180.96    125.75 o 
  10   0  13      856.99      820.47    108.94 o 
  11   0  13      609.67      574.65    109.44 o 
 -11   1  13      199.41      229.58     88.64 o 
 -10   1  13       22.14       -7.58     45.90 o 
  -9   1  13       81.56      117.42     46.19 o 
  -8   1  13      650.54      687.56     87.24 o 
  -7   1  13      189.50      239.85     39.12 o 
  -6   1  13      511.10      542.52     51.29 o 
  -5   1  13     1819.62     1914.19     63.54 o 
  -4   1  13     2874.17     2703.78     66.14 o 
  -3   1  13    10116.30    10070.30    205.23 o 
  -2   1  13      282.18      280.94     19.13 o 
  -1   1  13    13520.13    12991.29    264.32 o 
   0   1  13     2988.66     3068.74     79.27 o 
   1   1  13    13147.00    12625.51    252.27 o 
   2   1  13      284.83      309.74     19.81 o 
   3   1  13    10216.08    10262.12    232.63 o 
   4   1  13     2942.74     2911.39     80.45 o 
   5   1  13     1855.61     1812.22     69.84 o 
   6   1  13      530.86      563.38     76.37 o 
   7   1  13      195.83      300.28     41.46 o 
   8   1  13      609.10      691.24     58.57 o 
   9   1  13       97.06       85.60     42.38 o 
  10   1  13       23.05       -2.64     43.83 o 
  11   1  13      217.02      187.14     64.88 o 
 -11   2  13     1067.12     1130.68    127.29 o 
 -10   2  13     1401.74     1558.18    136.45 o 
  -9   2  13     1451.05     1388.42     85.42 o 
  -8   2  13     1962.16     1884.56     86.78 o 
  -7   2  13     4786.05     4752.32    152.89 o 
  -6   2  13     2571.70     2720.74    166.50 o 
  -5   2  13     5394.97     5211.42    129.06 o 
  -4   2  13      418.83      418.51     25.56 o 
  -3   2  13    10785.67    10635.64    215.20 o 
  -2   2  13     2394.82     2437.86     62.19 o 
  -1   2  13     1978.73     1829.50     49.32 o 
   0   2  13     1148.94     1063.22     39.14 o 
   1   2  13     1860.50     1736.53     46.01 o 
   2   2  13     2367.30     2379.74     65.19 o 
   3   2  13    10831.84    11025.45    249.44 o 
   4   2  13      429.94      454.02     32.48 o 
   5   2  13     5316.18     5336.89    151.35 o 
   6   2  13     2606.08     2577.87     94.74 o 
   7   2  13     4830.41     4951.62    158.62 o 
   8   2  13     2069.65     2138.10     94.21 o 
   9   2  13     1473.60     1478.52     82.73 o 
  10   2  13     1378.14     1556.36     91.04 o 
  11   2  13     1052.25      943.48    136.60 o 
 -11   3  13      570.25      579.16    102.76 o 
 -10   3  13      108.65      131.48     68.15 o 
  -9   3  13       75.56       37.57     53.55 o 
  -8   3  13      742.77      856.15     61.04 o 
  -7   3  13      789.43      817.27     55.87 o 
  -6   3  13     1453.20     1575.39     68.50 o 
  -5   3  13      907.60      930.12     45.29 o 
  -4   3  13     1379.00     1279.10     40.25 o 
  -3   3  13     3618.88     3625.26     96.27 o 
  -2   3  13     1238.61     1106.40     37.14 o 
  -1   3  13     1813.55     1672.08     52.97 o 
   0   3  13     5969.67     6252.13    150.62 o 
   1   3  13     1684.35     1617.06     59.19 o 
   2   3  13     1275.57     1210.14     41.23 o 
   3   3  13     3573.05     3415.68     89.36 o 
   4   3  13     1483.41     1562.32     61.82 o 
   5   3  13      856.99      911.43     43.10 o 
   6   3  13     1517.63     1562.00     70.52 o 
   7   3  13      753.84      869.54     58.31 o 
   8   3  13      694.94      710.50     59.46 o 
   9   3  13       98.05       97.19     44.51 o 
  10   3  13       96.13      177.62     52.71 o 
  11   3  13      578.97      635.19    123.72 o 
 -11   4  13     1109.71     1004.32    117.82 o 
 -10   4  13      666.26      774.43    101.83 o 
  -9   4  13     1154.25     1049.50    103.38 o 
  -8   4  13      741.80      756.52     58.73 o 
  -7   4  13     2615.18     2861.66    104.31 o 
  -6   4  13     1596.04     1472.28     65.14 o 
  -5   4  13     3093.35     3102.16     98.63 o 
  -4   4  13     2202.78     2164.41     78.39 o 
  -3   4  13    12481.01    12347.84    283.47 o 
  -2   4  13     3583.12     3428.59     82.41 o 
  -1   4  13    14638.59    14463.04    453.19 o 
   0   4  13      250.61      246.89     38.07 o 
   1   4  13    14361.39    13996.46    433.12 o 
   2   4  13     3747.87     3673.01     81.10 o 
   3   4  13    12348.47    11922.92    270.76 o 
   4   4  13     2334.20     2300.11     79.60 o 
   5   4  13     3082.60     3012.42     88.03 o 
   6   4  13     1642.93     1641.36     62.64 o 
   7   4  13     2641.88     2580.29    100.14 o 
   8   4  13      772.25      801.17     61.54 o 
   9   4  13     1092.84     1086.36     82.74 o 
  10   4  13      642.57      504.77     65.47 o 
  11   4  13     1110.18     1178.51    102.82 o 
 -11   5  13      604.61      586.76     98.88 o 
 -10   5  13      200.19        9.47     58.99 o 
  -9   5  13      522.05      458.39     75.44 o 
  -8   5  13      784.57      872.38     87.24 o 
  -7   5  13     1631.27     1673.00     74.68 o 
  -6   5  13      854.77      800.46     47.44 o 
  -5   5  13       24.05       26.64     29.12 o 
  -4   5  13     1310.00     1243.82     59.41 o 
  -3   5  13     5214.41     5046.30    138.69 o 
  -2   5  13     4655.43     4624.01    116.08 o 
  -1   5  13     1255.33     1272.03     43.03 o 
   0   5  13     6152.00     5784.41    139.30 o 
   1   5  13     1127.60     1190.27     51.20 o 
   2   5  13     4664.67     4624.98    136.29 o 
   3   5  13     5273.78     5222.61    128.26 o 
   4   5  13     1335.56     1314.70     56.44 o 
   5   5  13       11.57      -14.81     35.65 o 
   6   5  13      855.74      885.02     46.44 o 
   7   5  13     1601.85     1629.76    103.58 o 
   8   5  13      707.36      715.08     60.58 o 
   9   5  13      538.17      605.90     60.97 o 
  10   5  13      204.16      139.08     56.28 o 
  11   5  13      573.53      627.52    176.03 o 
 -11   6  13     1226.86     1276.59    123.25 o 
 -10   6  13      230.32      187.05     65.97 o 
  -9   6  13     1313.46     1297.08    106.18 o 
  -8   6  13      668.14      830.62     81.96 o 
  -7   6  13     1572.94     1564.72     84.04 o 
  -6   6  13     5014.66     5083.86    206.16 o 
  -5   6  13     2440.83     2534.86    115.80 o 
  -4   6  13     1451.80     1415.93     61.19 o 
  -3   6  13     8908.25     8878.43    222.28 o 
  -2   6  13     2343.89     2315.32     66.57 o 
  -1   6  13     9024.73     8851.07    206.95 o 
   0   6  13     1884.81     1995.42     59.73 o 
   1   6  13     9079.74     8976.75    209.37 o 
   2   6  13     2360.48     2251.16     65.06 o 
   3   6  13     8801.45     8254.01    172.70 o 
   4   6  13     1528.06     1693.14     65.79 o 
   5   6  13     2409.04     2314.63     83.43 o 
   6   6  13     4951.19     4837.99    150.92 o 
   7   6  13     1531.43     1537.72    110.06 o 
   8   6  13      625.41      683.56     73.34 o 
   9   6  13     1313.51     1107.70     75.07 o 
  10   6  13      201.55      188.97     59.14 o 
  11   6  13     1238.34     1226.28    103.10 o 
 -10   7  13      226.05      234.08     66.59 o 
  -9   7  13      100.42       52.16     46.41 o 
  -8   7  13      344.01      279.88     52.47 o 
  -6   7  13      363.05      347.03     54.70 o 
  -5   7  13      894.69      937.16     89.07 o 
  -4   7  13     3304.28     3475.54    142.09 o 
  -3   7  13      850.97      913.97     48.34 o 
  -2   7  13     8187.13     8155.87    241.79 o 
  -1   7  13       50.30       69.18     16.86 o 
   0   7  13     7799.35     7518.75    160.19 o 
   1   7  13       60.12       76.37     18.13 o 
   2   7  13     8116.00     7809.61    167.87 o 
   3   7  13      903.08      865.07     31.64 o 
   4   7  13     3200.97     3259.06    102.98 o 
   5   7  13      917.43      943.82     50.26 o 
   6   7  13      416.02      425.38     42.43 o 
   7   7  13     2568.77     2328.24     94.20 o 
   8   7  13      326.30      324.04     47.34 o 
   9   7  13      101.81      125.78     48.37 o 
  10   7  13      251.56      299.63     93.60 o 
 -10   8  13      356.14      414.30     67.21 o 
  -9   8  13     1086.51     1056.64     84.91 o 
  -5   8  13      580.65      658.20     55.75 o 
  -4   8  13     2991.12     3120.63    133.24 o 
  -3   8  13     3013.03     3214.86    201.80 o 
  -2   8  13     4086.14     4352.65    190.82 o 
  -1   8  13     1698.51     1737.10     51.95 o 
   0   8  13       22.62        8.91     14.01 o 
   1   8  13     1761.94     1759.90     52.35 o 
   2   8  13     3974.13     3992.49    106.71 o 
   3   8  13     3091.78     3134.67    128.26 o 
   4   8  13     2781.48     2782.37     79.47 o 
   5   8  13      605.36      639.85     42.73 o 
   6   8  13     2590.50     2464.06     92.48 o 
   7   8  13     2462.51     2549.40     99.45 o 
   8   8  13     1452.04     1380.89     76.78 o 
   9   8  13     1099.12     1128.61     76.12 o 
  10   8  13      334.10      344.44     70.23 o 
  -4   9  13     1288.61     1374.02    105.56 o 
  -3   9  13     1968.21     2002.27    141.10 o 
  -2   9  13     8423.97     8898.00    305.87 o 
  -1   9  13      439.77      492.46     40.86 o 
   0   9  13     3475.54     3563.20     98.51 o 
   1   9  13      439.16      400.70     31.22 o 
   2   9  13     8267.75     8084.55    220.99 o 
   3   9  13     2015.06     1995.81     96.91 o 
   4   9  13     1158.38     1076.11     44.23 o 
   5   9  13     1397.74     1331.58     53.75 o 
   6   9  13     3376.52     3124.41     95.92 o 
   7   9  13      284.73      322.54     42.95 o 
   8   9  13      768.72      709.46     60.34 o 
   9   9  13       19.68       31.31     49.08 o 
  10   9  13      330.06      269.63    132.02 o 
  -4  10  13     1152.51     1171.82    108.35 o 
  -3  10  13     1409.50     1398.91    120.46 o 
  -2  10  13     9439.14     9721.77    268.37 o 
  -1  10  13      464.18      512.84     64.82 o 
   0  10  13     1334.35     1388.38     64.41 o 
   1  10  13      457.16      509.17     42.65 o 
   2  10  13     9450.90     9636.04    320.51 o 
   3  10  13     1482.20     1469.67     93.60 o 
   4  10  13     1073.66     1021.70     42.27 o 
   5  10  13     1090.66     1098.57     49.44 o 
   6  10  13     2129.61     2109.44     75.39 o 
   7  10  13     1238.08     1225.92     60.09 o 
   8  10  13      351.74      306.55     49.53 o 
   9  10  13      509.48      403.44     86.31 o 
  10  10  13      380.99      332.81     92.05 o 
  -4  11  13      520.22      598.09     86.46 o 
  -3  11  13      642.13      617.34     90.50 o 
  -2  11  13     2310.82     2527.88    146.61 o 
  -1  11  13     2379.04     2312.63     90.23 o 
   0  11  13      945.67     1020.59     87.95 o 
   1  11  13     2385.84     2258.04     88.69 o 
   2  11  13     2336.96     2280.07    127.21 o 
   3  11  13      662.18      625.59     59.93 o 
   4  11  13      478.94      510.48     57.67 o 
   5  11  13     1368.73     1268.40     52.57 o 
   6  11  13     2943.94     2844.33    103.49 o 
   7  11  13     1850.73     1710.04     80.77 o 
   8  11  13     1392.40     1372.29    121.01 o 
   9  11  13      216.19      247.28     75.60 o 
  10  11  13      693.08      965.52    120.15 o 
  -4  12  13     1017.01      992.68    104.16 o 
  -3  12  13      511.66      538.02     58.12 o 
  -2  12  13     6545.82     6307.00    232.93 o 
  -1  12  13      282.65      231.85     42.59 o 
   0  12  13     4255.26     4477.86    177.83 o 
   1  12  13      279.18      270.25     62.87 o 
   2  12  13     6469.66     6705.54    338.55 o 
   3  12  13      574.77      476.39     80.56 o 
   4  12  13      957.49      923.09     62.94 o 
   5  12  13      461.24      401.03     38.77 o 
   6  12  13     1271.40     1271.98     64.38 o 
   7  12  13      823.12      875.64     95.68 o 
   8  12  13      164.34      144.76     74.74 o 
   9  12  13       15.51       18.02     53.02 o 
  -4  13  13      349.59      192.95     64.73 o 
  -3  13  13      432.04      375.50     51.20 o 
  -2  13  13     1224.59     1216.64    153.75 o 
  -1  13  13     3415.42     3277.31    144.05 o 
   0  13  13       36.73       12.63     32.11 o 
   1  13  13     3474.84     3351.37    202.11 o 
   2  13  13     1377.53     1462.09    124.49 o 
   3  13  13      449.28      559.91     86.62 o 
   4  13  13      360.38      312.73     70.32 o 
   5  13  13      770.00      766.15     46.59 o 
   6  13  13     2495.35     2455.46     98.37 o 
   7  13  13      713.02      722.20     77.26 o 
   8  13  13      955.17      848.64     78.22 o 
   9  13  13     1012.44      985.65     87.93 o 
  -3  14  13      314.73      276.75     48.62 o 
  -2  14  13      986.33     1069.51    104.62 o 
  -1  14  13       37.29       55.98     57.12 o 
   0  14  13     3493.37     3483.21    153.62 o 
   1  14  13       34.02       13.82     51.07 o 
   2  14  13     1020.36     1171.20    113.78 o 
   3  14  13      358.26      388.23     78.86 o 
   4  14  13      528.15      435.82     54.78 o 
   5  14  13       71.38       35.70     60.46 o 
   6  14  13     1522.39     1596.51    104.79 o 
   7  14  13      155.54      109.14     46.46 o 
   8  14  13      169.67       75.27     48.63 o 
   9  14  13       16.99        7.22     50.85 o 
  -3  15  13      992.96      897.70     79.09 o 
  -2  15  13     1315.72     1285.49     88.19 o 
  -1  15  13     1545.01     1437.49     94.11 o 
   0  15  13      857.56      811.36     74.23 o 
   1  15  13     1574.67     1603.50    135.20 o 
   2  15  13     1377.80     1386.50    127.91 o 
   3  15  13      995.93     1072.00    113.78 o 
   4  15  13      111.96      106.75     64.89 o 
   5  15  13      585.79      611.56     69.49 o 
   6  15  13     1439.71     1548.67     72.77 o 
   7  15  13      621.81      604.81    134.74 o 
   8  15  13      243.22      217.02     91.43 o 
  -4  16  13      265.93      201.18     71.87 o 
  -3  16  13      753.04      651.04     70.94 o 
  -2  16  13     1297.19     1348.85    171.14 o 
  -1  16  13       30.26      -14.01     47.65 o 
   0  16  13       87.84        5.69     38.74 o 
   1  16  13       41.18       19.87     52.00 o 
   2  16  13     1289.77     1394.41    131.17 o 
   3  16  13      741.84      612.71     62.89 o 
   4  16  13      290.20      234.27     52.45 o 
   5  16  13      659.86      590.13     70.41 o 
   6  16  13     1134.88     1366.01    144.67 o 
   7  16  13      603.15      679.71     67.65 o 
   8  16  13       82.02       73.84     97.95 o 
  -4  17  13      186.43      242.93     77.15 o 
  -3  17  13     1854.41     1893.78    154.92 o 
  -2  17  13      736.01      716.93     73.56 o 
  -1  17  13     2344.93     2546.80    130.03 o 
   0  17  13       80.68       71.31     44.17 o 
   1  17  13     2478.29     2596.15    122.30 o 
   2  17  13      750.70      810.26     68.49 o 
   3  17  13     1810.25     1845.51    104.50 o 
   4  17  13      210.69      356.04     59.36 o 
   5  17  13      554.40      608.23    152.36 o 
   6  17  13      463.50      374.41    103.54 o 
   7  17  13     1003.43     1050.85     75.07 o 
  -5  18  13      198.87      183.79     77.15 o 
  -4  18  13        5.70      -53.55     53.55 o 
  -3  18  13      721.64      699.77    103.07 o 
  -2  18  13      188.54      100.04     47.55 o 
  -1  18  13     1231.17     1194.68    141.65 o 
   0  18  13       70.44       22.18     43.41 o 
   1  18  13     1133.27     1187.96    107.57 o 
   2  18  13      208.26      187.83     52.14 o 
   3  18  13      689.34      839.05    111.45 o 
   4  18  13        5.31       29.08     53.44 o 
   5  18  13      172.14       47.50     78.08 o 
   6  18  13      511.76      468.63    107.26 o 
   7  18  13      599.96      405.92    109.75 o 
  -5  19  13     1339.80     1370.66    148.86 o 
  -4  19  13      240.24       67.83     70.78 o 
  -3  19  13     1261.80     1180.35    129.77 o 
  -2  19  13       45.28       81.00     49.75 o 
  -1  19  13      350.03      239.37     56.89 o 
   0  19  13       12.52       -6.81     42.24 o 
   1  19  13      364.55      444.11     90.19 o 
   2  19  13       40.06       65.45     50.63 o 
   3  19  13     1226.33     1128.33     92.13 o 
   4  19  13      252.02      309.84     90.65 o 
   5  19  13     1337.51     1590.47    158.18 o 
   6  19  13      121.32      -78.70     78.70 o 
  -5  20  13      228.37      212.66     92.98 o 
  -4  20  13       76.00      110.52     78.86 o 
  -3  20  13      225.40      156.94     78.86 o 
  -2  20  13       49.83       20.87     79.79 o 
  -1  20  13     1108.17      998.04     90.61 o 
   0  20  13       72.91      -37.04     45.34 o 
   1  20  13     1105.53     1357.31    137.53 o 
   2  20  13       57.72      203.19     79.17 o 
   3  20  13      253.19      367.27     93.91 o 
   4  20  13       62.89       50.76     78.39 o 
   5  20  13      224.37      181.00     95.15 o 
  -4  21  13      111.83      199.16     87.70 o 
  -3  21  13      390.66      403.13     99.04 o 
  -2  21  13       11.42       14.59     67.37 o 
  -1  21  13      376.20      220.83     63.31 o 
   0  21  13      102.24      107.13     92.90 o 
   1  21  13      400.65      387.29     93.60 o 
   2  21  13       11.40       21.58     73.58 o 
   3  21  13      395.34      549.97    108.81 o 
   4  21  13      118.45      275.22     95.47 o 
  -3  22  13      195.13      171.84     84.44 o 
  -2  22  13       75.27      -32.29     68.30 o 
  -1  22  13      934.79      853.04     91.40 o 
   0  22  13      114.23      -14.81     57.21 o 
   2  22  13       72.48       21.11     75.91 o 
   3  22  13      210.82      311.85    101.36 o 
   0   0  14     3855.38     3883.57    138.23 o 
   1   0  14       10.57       36.00     12.98 o 
   2   0  14        3.93       -6.55     11.03 o 
   3   0  14      282.70      270.78     22.51 o 
   4   0  14    13791.65    14283.36    320.14 o 
   5   0  14     9595.22     9357.89    566.43 o 
   6   0  14     2071.16     2078.80     82.21 o 
   7   0  14      310.03      427.16     44.98 o 
   8   0  14     6196.16     5930.44    188.49 o 
   9   0  14     2236.80     2188.22    128.89 o 
  10   0  14      593.97      576.62     65.83 o 
  11   0  14      730.40      778.88    100.51 o 
 -11   1  14       34.41      183.32     81.81 o 
 -10   1  14      112.62      164.45     55.52 o 
  -9   1  14      159.41      173.36     45.07 o 
  -8   1  14      544.63      572.12     55.71 o 
  -7   1  14      510.98      558.75     50.69 o 
  -6   1  14      817.76      889.94     44.32 o 
  -5   1  14      436.78      460.51     31.11 o 
  -4   1  14     7942.45     8014.77    166.97 o 
  -3   1  14       32.24       22.90     12.10 o 
  -2   1  14     4288.91     4303.30    113.76 o 
  -1   1  14     1022.91     1067.89     38.52 o 
   0   1  14     5299.33     4787.48    116.44 o 
   1   1  14     1007.90     1028.64     34.28 o 
   2   1  14     4130.49     4116.29     92.62 o 
   3   1  14       39.92       37.37     24.09 o 
   4   1  14     7892.50     7926.70    186.68 o 
   5   1  14      505.24      550.12     73.91 o 
   6   1  14      799.51      843.89     52.82 o 
   7   1  14      535.30      524.66     48.76 o 
   8   1  14      527.99      619.49     57.44 o 
   9   1  14      173.72      234.56     46.67 o 
  10   1  14      109.28       87.85     49.98 o 
  11   1  14       40.14       75.91     58.34 o 
 -11   2  14     1179.14     1036.77    120.30 o 
 -10   2  14      997.15     1059.43    114.56 o 
  -9   2  14     2444.87     2570.07    109.31 o 
  -8   2  14     2453.68     2513.38    102.51 o 
  -7   2  14      842.04      947.69     59.13 o 
  -6   2  14     2691.12     2617.31     95.30 o 
  -5   2  14     6188.84     6173.89    149.67 o 
  -4   2  14     3714.20     3720.99     86.96 o 
  -3   2  14      157.82      182.12     13.39 o 
  -2   2  14      645.02      642.43     31.39 o 
  -1   2  14     5595.64     5866.29    129.17 o 
   0   2  14    11224.21    11130.57    351.98 o 
   1   2  14     5735.58     6013.68    127.73 o 
   2   2  14      561.95      564.42     28.49 o 
   3   2  14      137.26      159.63     19.03 o 
   4   2  14     3700.85     3621.55     96.42 o 
   5   2  14     6221.11     6368.99    180.31 o 
   6   2  14     2673.47     2721.46     98.55 o 
   7   2  14      909.64      918.42     59.12 o 
   8   2  14     2512.97     2464.86    101.95 o 
   9   2  14     2360.43     2439.47    160.79 o 
  10   2  14     1006.54     1141.00     97.71 o 
  11   2  14     1116.13     1262.72    103.55 o 
 -11   3  14       91.98      120.15     72.80 o 
 -10   3  14      188.73      196.52     75.29 o 
  -9   3  14      335.98      415.17     59.53 o 
  -8   3  14     1074.49     1086.08     65.98 o 
  -7   3  14      251.76      241.43     37.91 o 
  -6   3  14      795.65      860.57     55.21 o 
  -5   3  14     2209.14     2107.39     65.48 o 
  -4   3  14     3691.03     3671.75     97.47 o 
  -3   3  14      833.15      869.69     38.39 o 
  -2   3  14     1208.65     1220.18     43.86 o 
  -1   3  14     4532.32     4499.16    110.94 o 
   0   3  14    15506.32    15637.09    403.28 o 
   1   3  14     4534.66     4700.82    135.94 o 
   2   3  14     1198.98     1205.54     41.76 o 
   3   3  14      895.58      841.94     36.84 o 
   4   3  14     3543.73     3474.60     93.63 o 
   5   3  14     2291.62     2317.14     82.78 o 
   6   3  14      754.12      797.06     52.07 o 
   7   3  14      253.89      289.83     45.77 o 
   8   3  14      976.17     1032.59     67.93 o 
   9   3  14      346.39      390.20     54.15 o 
  10   3  14      194.85      263.74     54.77 o 
  11   3  14       87.15       25.83     58.24 o 
 -11   4  14      980.96      907.00    114.40 o 
 -10   4  14      398.72      491.76     86.93 o 
  -9   4  14     1384.46     1623.68    125.11 o 
  -8   4  14     2443.51     2531.22    102.02 o 
  -7   4  14      198.05      186.50     36.09 o 
  -6   4  14     1667.99     1572.09     91.49 o 
  -5   4  14     1979.80     1863.60     68.16 o 
  -4   4  14     3706.00     3799.88    120.43 o 
  -3   4  14       62.76       43.56     17.05 o 
  -2   4  14     4642.87     4748.53    121.07 o 
  -1   4  14     2256.83     2275.20     77.28 o 
   0   4  14     2506.02     2194.77     95.71 o 
   1   4  14     2310.45     2468.48     82.36 o 
   2   4  14     4589.12     4720.25    101.08 o 
   3   4  14       84.74       65.79     16.50 o 
   4   4  14     3667.99     3641.64    112.21 o 
   5   4  14     2070.16     1980.64     66.71 o 
   6   4  14     1641.17     1635.81     62.62 o 
   7   4  14      209.66      191.46     38.32 o 
   8   4  14     2432.97     2720.12    108.80 o 
   9   4  14     1334.14     1396.01     81.42 o 
  10   4  14      408.08      419.27     88.79 o 
  11   4  14      956.34      933.48    105.09 o 
 -11   5  14      408.98      320.24     85.06 o 
 -10   5  14      156.77      125.27     62.87 o 
  -9   5  14     1014.53      918.48     95.15 o 
  -8   5  14      563.10      527.00     72.49 o 
  -7   5  14     1427.29     1331.67     66.38 o 
  -6   5  14      814.16      791.10     46.43 o 
  -5   5  14     1653.18     1634.15    101.44 o 
  -4   5  14      639.09      733.48     57.80 o 
  -3   5  14     2996.10     2779.42     93.48 o 
  -2   5  14     2852.47     2863.51    100.07 o 
  -1   5  14     6484.68     6403.12    153.24 o 
   0   5  14      115.72       56.56     19.33 o 
   1   5  14     6317.70     6271.57    177.18 o 
   2   5  14     2697.71     2747.40     91.37 o 
   3   5  14     3063.09     2905.26     80.04 o 
   4   5  14      628.99      629.41     40.11 o 
   5   5  14     1767.03     1664.11     59.98 o 
   6   5  14      721.33      628.42     53.28 o 
   7   5  14     1404.27     1291.79     68.61 o 
   8   5  14      558.80      610.01     56.91 o 
   9   5  14      978.85     1055.55     74.64 o 
  10   5  14      151.16      121.69     75.98 o 
  11   5  14      408.19      649.48     83.77 o 
 -10   6  14      984.69      895.98     96.55 o 
  -9   6  14      693.24      623.71     77.61 o 
  -8   6  14     1342.86     1253.62     93.45 o 
  -7   6  14     1179.67     1171.34     74.71 o 
  -6   6  14      883.69      713.50     72.01 o 
  -5   6  14     4584.21     4390.35    173.07 o 
  -4   6  14     3899.32     4018.55    158.43 o 
  -3   6  14      908.35      995.64     66.33 o 
  -2   6  14     3316.25     3445.18    108.77 o 
  -1   6  14      666.29      575.25     31.57 o 
   0   6  14    12833.81    12437.66    283.34 o 
   1   6  14      713.93      565.95     38.97 o 
   2   6  14     3318.98     3209.38    103.65 o 
   3   6  14      818.27      840.21     41.14 o 
   4   6  14     3866.26     3832.95    117.93 o 
   5   6  14     4536.43     4233.67    115.42 o 
   6   6  14      807.19      815.95     46.36 o 
   7   6  14     1161.40     1079.48     69.67 o 
   8   6  14     1400.17     1329.46     73.76 o 
   9   6  14      664.02      810.76     70.08 o 
  10   6  14      954.09      877.93     87.36 o 
 -10   7  14       19.29      -19.40     49.52 o 
  -9   7  14      985.53      942.39     83.82 o 
  -8   7  14      452.41      405.30     53.55 o 
  -6   7  14        8.82       45.81     41.32 o 
  -5   7  14     2114.44     2221.00    109.59 o 
  -4   7  14      295.85      336.06     45.90 o 
  -3   7  14     7052.25     7167.95    202.93 o 
  -2   7  14      376.71      417.26     29.81 o 
  -1   7  14     5718.35     5633.65    140.30 o 
   0   7  14      826.23      783.55     44.17 o 
   1   7  14     5415.24     5358.42    133.66 o 
   2   7  14      347.99      379.47     51.85 o 
   3   7  14     6870.78     6588.67    193.37 o 
   4   7  14      361.80      371.67     33.79 o 
   5   7  14     2136.90     2176.37     71.52 o 
   6   7  14        2.53      -16.06     22.86 o 
   7   7  14      581.12      623.53     45.79 o 
   8   7  14      429.00      489.21     53.15 o 
   9   7  14      986.96      971.71     73.26 o 
  10   7  14       26.77       40.42     54.90 o 
 -10   8  14      877.58      826.59     80.41 o 
  -5   8  14     4182.35     3852.78    308.59 o 
  -4   8  14     3295.00     3256.05    138.68 o 
  -3   8  14     2240.34     2330.67    109.68 o 
  -2   8  14     3417.03     3548.61    172.38 o 
  -1   8  14      274.80      281.89     29.21 o 
   0   8  14     2347.10     2223.02     69.30 o 
   1   8  14      308.05      311.07     33.88 o 
   2   8  14     3502.31     3533.87    116.60 o 
   3   8  14     2095.93     1980.57    140.24 o 
   4   8  14     3334.09     3229.40    121.21 o 
   5   8  14     4238.12     4131.65    129.22 o 
   6   8  14     1016.86      930.04     55.31 o 
   7   8  14      460.68      506.24     48.87 o 
   8   8  14     1512.95     1557.88     81.59 o 
   9   8  14      663.48      645.68     76.09 o 
  10   8  14      870.17      963.37     92.28 o 
  -5   9  14     3813.74     3974.30    232.38 o 
  -4   9  14     1434.35     1377.99     84.18 o 
  -3   9  14     5774.29     6517.66    237.12 o 
  -2   9  14      232.68      283.65     43.04 o 
  -1   9  14     8204.43     8145.17    283.67 o 
   0   9  14      117.08       71.54     20.04 o 
   1   9  14     7779.19     7574.68    193.56 o 
   2   9  14      245.81      301.71     35.62 o 
   3   9  14     5687.74     5396.44    164.77 o 
   4   9  14     1493.67     1442.45     65.09 o 
   5   9  14     3814.67     3828.60    121.18 o 
   6   9  14      408.47      414.02     42.41 o 
   7   9  14     1433.48     1418.70     72.14 o 
   8   9  14       40.62       46.47     38.45 o 
   9   9  14      439.64      448.07     76.22 o 
  10   9  14       81.41      118.68     61.44 o 
  -4  10  14     1996.45     1841.94    140.33 o 
  -3  10  14     3096.92     3098.52    136.25 o 
  -2  10  14       27.73       28.32     54.72 o 
  -1  10  14     1003.03     1054.55     88.78 o 
   0  10  14     1132.98     1063.56     80.84 o 
   1  10  14      963.54      827.37     52.72 o 
   2  10  14       24.42       30.69     27.14 o 
   3  10  14     3025.39     3164.79    134.49 o 
   4  10  14     2077.50     2101.04     81.50 o 
   5  10  14     2154.68     2069.07     69.93 o 
   6  10  14     1191.97     1283.75     64.77 o 
   7  10  14       63.79       77.95     35.50 o 
   8  10  14      747.61      672.02     60.16 o 
   9  10  14      309.07      265.48     61.76 o 
  10  10  14      954.23      834.32    126.43 o 
  -4  11  14      383.40      389.16     74.82 o 
  -3  11  14     3901.59     3930.84    234.86 o 
  -2  11  14      937.44      863.53    100.74 o 
  -1  11  14     2533.23     2464.97    132.87 o 
   0  11  14     2013.14     2167.49     87.48 o 
   1  11  14     2513.17     2489.31    110.51 o 
   2  11  14      914.09      985.44     72.37 o 
   3  11  14     3800.89     3806.35    156.16 o 
   4  11  14      409.11      388.47     38.44 o 
   5  11  14     3642.20     3558.84    107.59 o 
   6  11  14     1546.10     1406.13     60.80 o 
   7  11  14      747.44      720.37     56.18 o 
   8  11  14      726.87      633.49     90.65 o 
   9  11  14     1172.90      945.18    111.76 o 
  -4  12  14      162.15      173.70     60.38 o 
  -3  12  14     1681.17     1887.42    148.55 o 
  -2  12  14      541.88      737.64     97.17 o 
  -1  12  14     2731.28     2521.97    120.72 o 
   0  12  14        0.94      -55.23     61.16 o 
   1  12  14     2694.28     2540.27     98.63 o 
   2  12  14      560.57      668.73    158.80 o 
   3  12  14     1689.35     1725.66     95.74 o 
   4  12  14      189.93      214.99     68.77 o 
   5  12  14      673.69      662.96     42.77 o 
   6  12  14      754.28      705.77     51.19 o 
   7  12  14      214.12      184.03     40.51 o 
   8  12  14       87.38      128.45     52.68 o 
   9  12  14      118.43       44.55     68.30 o 
  -4  13  14     1140.37     1212.64    119.68 o 
  -3  13  14     2168.06     2315.54    169.66 o 
  -2  13  14     2349.21     2476.98    121.67 o 
  -1  13  14     1974.10     2146.84    127.52 o 
   0  13  14      623.56      571.96     62.53 o 
   1  13  14     1947.04     2063.72    111.31 o 
   2  13  14     2320.62     2335.09    162.06 o 
   3  13  14     2220.47     2290.54    163.46 o 
   4  13  14     1172.40     1227.08    120.92 o 
   5  13  14     1469.79     1470.27     88.51 o 
   6  13  14     1343.47     1419.02     68.47 o 
   7  13  14      676.29      816.32     60.92 o 
   8  13  14     1196.54     1071.79     84.97 o 
   9  13  14      491.01      440.49     70.60 o 
  -3  14  14      789.76     1021.40    116.27 o 
  -2  14  14      396.35      355.53     57.90 o 
  -1  14  14     2711.42     2534.13    127.02 o 
   0  14  14      408.70      368.83     54.66 o 
   1  14  14     2714.51     2741.74    202.11 o 
   2  14  14      424.69      429.67     83.05 o 
   3  14  14      786.29      700.70     95.47 o 
   4  14  14        4.99      -52.54     52.54 o 
   5  14  14      290.66      314.19     95.54 o 
   6  14  14      408.13      372.85     43.92 o 
   7  14  14      614.07      549.81    109.36 o 
   8  14  14       58.01       79.48     84.44 o 
  -3  15  14     1219.63     1250.83    126.98 o 
  -2  15  14     1953.40     2064.08    223.45 o 
  -1  15  14     1680.98     1664.81    109.28 o 
   0  15  14     5249.43     5308.12    212.29 o 
   1  15  14     1767.00     1712.01    141.41 o 
   2  15  14     1978.99     2370.49    170.75 o 
   3  15  14     1305.58     1507.42    135.67 o 
   4  15  14     1211.76     1262.93    177.35 o 
   5  15  14     1450.04     1342.71     91.92 o 
   6  15  14     1692.81     1642.23    158.57 o 
   7  15  14      316.51      387.34     55.49 o 
   8  15  14      719.54      722.72    210.10 o 
  -3  16  14      874.99      913.05     81.05 o 
  -2  16  14       86.27        2.24     43.70 o 
  -1  16  14      269.57      206.37     49.07 o 
   0  16  14       28.92       33.86     39.09 o 
   1  16  14      256.18      319.30     78.70 o 
   2  16  14      111.00      149.48     69.39 o 
   3  16  14      896.45      965.67    116.89 o 
   4  16  14      372.77      373.71     58.49 o 
   5  16  14      569.21      564.11     73.24 o 
   6  16  14      613.58      820.07    124.34 o 
   7  16  14      412.26      386.91     54.02 o 
  -3  17  14      192.10      243.65     54.03 o 
  -2  17  14     2585.35     2809.37    140.59 o 
  -1  17  14      582.66      522.66     65.70 o 
   0  17  14     2635.82     2768.84    277.08 o 
   1  17  14      583.26      666.55    105.24 o 
   2  17  14     2588.10     2719.44    193.41 o 
   3  17  14      210.47      334.05     57.78 o 
   4  17  14     2501.39     2452.14    189.22 o 
   5  17  14     1213.19     1359.33    141.88 o 
   6  17  14     1291.21     1157.85    142.19 o 
   7  17  14      191.22      293.69    107.42 o 
  -4  18  14      294.28      169.35     79.32 o 
  -3  18  14       71.11      138.46     70.94 o 
  -2  18  14      941.24      925.19     85.24 o 
  -1  18  14       66.26       59.90     46.58 o 
   0  18  14       74.12       17.37     46.49 o 
   1  18  14       69.63      105.87     45.69 o 
   2  18  14      905.61      905.07     76.98 o 
   3  18  14       61.09       89.12     52.50 o 
   4  18  14      304.53      206.93     63.97 o 
   5  18  14      327.07      215.15     90.65 o 
   6  18  14      197.06      270.10     98.72 o 
  -4  19  14     2884.87     2940.48    211.73 o 
  -3  19  14       68.04       29.80     65.04 o 
  -2  19  14     1830.90     1935.85    119.08 o 
  -1  19  14       67.47       63.81     48.00 o 
   0  19  14     1790.26     1844.97    115.95 o 
   1  19  14       74.52      118.44     73.42 o 
   2  19  14     1791.25     1886.15    111.46 o 
   3  19  14       70.85       20.33     71.87 o 
   4  19  14     2812.67     2859.45    212.97 o 
   5  19  14      259.26      383.10    101.83 o 
   6  19  14     1246.13     1061.14    144.98 o 
  -5  20  14      313.14      407.78    104.93 o 
  -4  20  14      111.12       70.32     75.60 o 
  -3  20  14      129.23      -51.07     62.71 o 
  -2  20  14      860.50      874.65     90.34 o 
  -1  20  14       68.60      138.12     54.97 o 
   0  20  14     1195.64     1356.97    103.13 o 
   1  20  14       66.90      108.66     77.61 o 
   2  20  14      836.95      611.60    109.28 o 
   3  20  14      117.01      226.32     85.06 o 
   4  20  14      123.54      361.37    101.21 o 
   5  20  14      333.44      338.55    107.26 o 
  -4  21  14     1332.68     1300.81    151.66 o 
  -3  21  14       74.90      179.91     85.38 o 
  -2  21  14     1270.75     1209.07    140.64 o 
  -1  21  14      120.15       95.16     59.23 o 
   0  21  14     1496.14     1409.10    140.87 o 
   1  21  14      119.25      202.73     89.41 o 
   2  21  14     1326.39     1270.54    141.41 o 
   3  21  14       82.56      204.12     92.52 o 
   4  21  14     1370.07     1627.25    163.46 o 
  -2  22  14      285.91      373.94     98.10 o 
  -1  22  14       31.93       47.35     58.97 o 
   0  22  14      394.78      366.54     73.00 o 
   1  22  14       29.33       68.08     58.41 o 
   2  22  14      289.19      330.48    101.05 o 
   1   0  15     1303.19     1239.93     43.44 o 
   2   0  15        0.17      -10.84     10.84 o 
   3   0  15     1746.37     1814.02     50.92 o 
   4   0  15     1951.59     1892.67     59.89 o 
   5   0  15      100.55      180.05     32.65 o 
   6   0  15      266.92      296.90     37.22 o 
   7   0  15     5564.84     5479.89    172.42 o 
   8   0  15     1405.50     1471.57     78.32 o 
   9   0  15       59.56       41.66     41.84 o 
  10   0  15      256.49      230.59     52.92 o 
  11   0  15      127.95      142.19     62.39 o 
 -11   1  15      774.34      724.76    108.19 o 
 -10   1  15      341.21      517.24    135.44 o 
  -9   1  15      176.29      160.28     45.60 o 
  -8   1  15       14.66        5.16     33.73 o 
  -7   1  15     1778.38     2021.71     86.02 o 
  -6   1  15       49.66       40.00     27.64 o 
  -5   1  15     1701.03     1793.80     83.13 o 
  -4   1  15      501.51      543.50     31.50 o 
  -3   1  15     5513.94     5156.83    113.21 o 
  -2   1  15     1856.45     1934.42     57.65 o 
  -1   1  15     5084.23     5081.37    101.69 o 
   0   1  15      216.51      282.11     18.25 o 
   1   1  15     5090.64     5161.79    111.99 o 
   2   1  15     1859.04     1885.91     51.32 o 
   3   1  15     5458.40     5218.54    127.65 o 
   4   1  15      545.91      584.61     38.35 o 
   5   1  15     1643.60     1705.38     83.37 o 
   6   1  15       58.78       50.40     27.26 o 
   7   1  15     1682.98     1784.14     80.43 o 
   8   1  15       18.20       21.75     37.03 o 
   9   1  15      185.66      205.21     46.86 o 
  10   1  15      353.87      380.61     59.97 o 
  11   1  15      790.91      884.01     91.73 o 
 -11   2  15      163.58      149.33     80.41 o 
 -10   2  15     1153.25     1192.43     91.54 o 
  -9   2  15      420.96      497.50     83.56 o 
  -8   2  15     1474.08     1448.00     76.02 o 
  -7   2  15     1903.77     1871.36    105.20 o 
  -6   2  15     1168.63     1033.17     56.56 o 
  -5   2  15      345.33      326.36     33.88 o 
  -4   2  15     1042.03      966.22     35.61 o 
  -3   2  15       19.79        1.29      9.43 o 
  -2   2  15      406.39      373.60     26.59 o 
  -1   2  15     3001.87     3210.59     78.40 o 
   0   2  15     6637.58     7315.90    174.91 o 
   1   2  15     3074.86     3215.13     75.51 o 
   2   2  15      439.13      483.11     27.16 o 
   3   2  15        9.72       10.55     14.79 o 
   4   2  15     1072.46     1003.06     42.37 o 
   5   2  15      356.64      420.26     37.76 o 
   6   2  15     1275.40     1208.17     62.18 o 
   7   2  15     1957.24     1940.87    105.42 o 
   8   2  15     1486.73     1453.19    105.24 o 
   9   2  15      425.28      409.68     52.74 o 
  10   2  15     1091.66     1016.88     85.35 o 
  11   2  15      176.91      187.60     63.92 o 
 -11   3  15      282.77      226.17     82.58 o 
 -10   3  15      486.26      405.15     83.67 o 
  -9   3  15      128.63      165.54     48.57 o 
  -8   3  15       29.78       -7.78     30.80 o 
  -7   3  15     2453.15     2360.47    126.87 o 
  -6   3  15     1188.51     1345.82     63.32 o 
  -5   3  15     1224.21     1278.64     55.80 o 
  -4   3  15     1097.05     1069.86     45.71 o 
  -3   3  15     2982.97     2933.34     83.29 o 
  -2   3  15     2486.43     2400.53     70.84 o 
  -1   3  15     5936.19     6023.04    193.41 o 
   0   3  15     7668.06     8107.91    192.41 o 
   1   3  15     5903.70     6057.06    169.80 o 
   2   3  15     2589.99     2473.60     68.93 o 
   3   3  15     2650.70     2464.18     71.15 o 
   4   3  15     1182.10     1335.41     61.72 o 
   5   3  15     1145.80     1168.16     56.45 o 
   6   3  15     1193.41     1230.00     62.70 o 
   7   3  15     2356.23     2283.44     93.07 o 
   8   3  15       40.66       49.93     38.44 o 
   9   3  15      120.93      141.57     62.12 o 
  10   3  15      514.58      631.84    210.10 o 
  11   3  15      298.60      327.11     72.53 o 
 -10   4  15      977.78      945.49    104.31 o 
  -9   4  15      325.01      386.98     73.58 o 
  -8   4  15     2613.10     2629.19    104.35 o 
  -7   4  15      869.82      872.66     77.05 o 
  -6   4  15      235.66      254.45     37.03 o 
  -5   4  15       74.91       62.11     33.36 o 
  -4   4  15     2441.33     2461.44     87.90 o 
  -3   4  15     1529.03     1525.20     54.26 o 
  -2   4  15      168.73      190.61     21.69 o 
  -1   4  15     3086.24     3191.44    100.93 o 
   0   4  15     1250.39     1191.64     52.05 o 
   1   4  15     3124.72     3181.96    100.56 o 
   2   4  15      187.54      187.79     24.33 o 
   3   4  15     1506.57     1535.24     51.94 o 
   4   4  15     2533.41     2735.38     91.16 o 
   5   4  15       79.37       68.19     24.59 o 
   6   4  15      270.63      229.07     30.49 o 
   7   4  15      925.35      865.92     59.20 o 
   8   4  15     2588.86     2467.19    103.56 o 
   9   4  15      324.76      354.49     54.61 o 
  10   4  15      954.34      927.20     89.03 o 
 -10   5  15      652.02      587.23     88.17 o 
  -9   5  15        0.71      -44.40     44.40 o 
  -8   5  15     1111.63      987.69     74.28 o 
  -7   5  15     1167.78     1102.99     58.97 o 
  -6   5  15     1701.47     1641.69     99.42 o 
  -5   5  15      487.70      491.35    112.39 o 
  -4   5  15     2096.06     2210.71    109.59 o 
  -3   5  15     1426.04     1479.35     62.32 o 
  -2   5  15     2755.49     2711.89     91.18 o 
  -1   5  15     2660.83     2861.91     94.28 o 
   0   5  15     8212.56     8267.49    420.66 o 
   1   5  15     2428.61     2498.55    103.54 o 
   2   5  15     2956.72     2928.06     96.74 o 
   3   5  15     1379.84     1324.67     53.93 o 
   4   5  15     2151.64     2168.99     78.07 o 
   5   5  15      407.19      442.58     39.50 o 
   6   5  15     1760.59     1778.32     67.02 o 
   7   5  15     1132.31     1111.96     64.95 o 
   8   5  15     1052.77     1133.23     70.03 o 
   9   5  15        2.04      -37.41     40.80 o 
  10   5  15      670.29      518.72     75.21 o 
 -10   6  15      552.93      568.44     83.98 o 
  -9   6  15      154.82      108.04     54.02 o 
  -8   6  15     1245.04     1279.54     90.03 o 
  -7   6  15     1069.08     1077.53     87.20 o 
  -6   6  15     1056.07     1074.03     89.95 o 
  -5   6  15      723.60      761.24     66.48 o 
  -4   6  15      207.91      244.58     40.89 o 
  -3   6  15      948.63      917.19     78.08 o 
  -2   6  15       59.26       37.93     34.55 o 
  -1   6  15     4457.80     4426.00    134.18 o 
   0   6  15     1546.42     1512.86    102.63 o 
   1   6  15     4433.15     4339.41    187.62 o 
   2   6  15       68.49       82.12     27.47 o 
   3   6  15     1036.88     1025.29     60.88 o 
   4   6  15      236.36      289.96     31.63 o 
   5   6  15      691.30      734.09     41.69 o 
   6   6  15     1019.70     1134.18     53.26 o 
   7   6  15     1126.57     1076.14     63.92 o 
   8   6  15     1214.97     1195.46     71.87 o 
   9   6  15      156.59      197.36     49.98 o 
  10   6  15      563.64      487.06    100.12 o 
 -10   7  15      896.27      899.39     86.62 o 
  -6   7  15     3752.96     3640.35    165.65 o 
  -5   7  15       82.16       44.37     35.78 o 
  -4   7  15     4143.15     4282.50    169.81 o 
  -3   7  15      663.10      720.07     61.83 o 
  -2   7  15     5208.91     5136.91    632.01 o 
  -1   7  15      296.59      321.45     33.67 o 
   0   7  15     2475.12     2610.70     90.48 o 
   1   7  15      328.25      297.86     39.89 o 
   2   7  15     4971.80     5060.89    188.30 o 
   3   7  15      630.11      590.63     57.12 o 
   4   7  15     3999.38     3849.86    119.43 o 
   5   7  15       77.03       71.08     23.56 o 
   6   7  15     3809.60     3822.91    111.21 o 
   7   7  15      261.37      256.96     35.05 o 
   8   7  15      911.44      884.97     64.98 o 
   9   7  15       94.98       97.85     52.69 o 
  10   7  15      893.44      750.03    102.92 o 
  -5   8  15      225.81      158.06     42.74 o 
  -4   8  15      411.57      447.98     52.74 o 
  -3   8  15     1697.97     1824.30    115.33 o 
  -2   8  15      679.97      673.40     58.21 o 
  -1   8  15     3381.49     3624.62    148.43 o 
   0   8  15      695.36      551.44     53.53 o 
   1   8  15     3424.18     3642.10    147.72 o 
   2   8  15      719.44      745.68    116.73 o 
   3   8  15     1723.48     1666.52     91.12 o 
   4   8  15      381.94      412.06     61.85 o 
   5   8  15      181.45      156.27     27.10 o 
   6   8  15      751.86      716.85     45.38 o 
   7   8  15     1238.91     1206.97     59.57 o 
   8   8  15     1020.00     1031.48     69.66 o 
   9   8  15      405.06      408.92     65.30 o 
  10   8  15      132.73       96.56     60.91 o 
  -5   9  15      336.86      408.40     75.60 o 
  -4   9  15     3900.68     4003.59    430.06 o 
  -3   9  15      737.39      672.70     64.40 o 
  -2   9  15    13561.05    13856.97    457.66 o 
  -1   9  15      626.29      735.46     62.34 o 
   0   9  15      245.10      266.94     42.57 o 
   1   9  15      628.69      682.47     59.95 o 
   2   9  15    13324.71    13568.19    448.60 o 
   3   9  15      732.87      732.38     63.83 o 
   4   9  15     3819.69     3503.27    150.02 o 
   5   9  15      351.64      324.83     34.79 o 
   6   9  15     3345.97     3263.71    112.48 o 
   7   9  15      103.93       93.10     35.58 o 
   8   9  15     1578.42     1622.85    100.88 o 
   9   9  15      355.01      356.09     72.88 o 
  10   9  15      929.28      967.62     92.34 o 
  -4  10  15     1518.52     1305.00    120.77 o 
  -3  10  15     1805.17     1827.44     99.72 o 
  -2  10  15      399.14      441.79     53.12 o 
  -1  10  15      151.67      148.89     92.98 o 
   0  10  15      103.90       83.13     34.84 o 
   1  10  15      150.30      152.05     39.47 o 
   2  10  15      434.50      433.67     53.29 o 
   3  10  15     1839.69     1756.62     97.12 o 
   4  10  15     1513.81     1521.23    127.60 o 
   5  10  15     1851.39     1760.89     70.05 o 
   6  10  15      444.29      433.77     43.55 o 
   7  10  15     2097.95     2011.75    128.79 o 
   8  10  15      395.35      481.91     73.93 o 
   9  10  15      373.39      308.63     64.30 o 
  -4  11  15     4102.06     4137.91    244.02 o 
  -3  11  15      464.02      464.91     79.63 o 
  -2  11  15     6005.87     6311.22    273.20 o 
  -1  11  15     1059.80     1145.94     79.87 o 
   0  11  15     1477.29     1589.44    118.98 o 
   1  11  15     1059.16     1074.94     76.26 o 
   2  11  15     5920.31     6309.31    190.20 o 
   3  11  15      453.27      453.82     47.23 o 
   4  11  15     4123.65     4085.29    235.48 o 
   5  11  15     1610.29     1606.29     65.82 o 
   6  11  15     2088.01     1944.16     80.79 o 
   7  11  15      202.36      246.79     42.89 o 
   8  11  15      713.53      706.56     73.77 o 
   9  11  15      616.76      788.25    103.85 o 
  -4  12  15      154.19       80.41     58.21 o 
  -3  12  15      725.37      583.50     94.53 o 
  -2  12  15     1618.57     1431.05    131.01 o 
  -1  12  15      236.50      380.00     76.84 o 
   0  12  15     1265.04     1278.62     68.64 o 
   1  12  15      229.71      276.26     38.94 o 
   2  12  15     1683.75     1642.39     77.95 o 
   3  12  15      723.85      754.31    110.06 o 
   4  12  15      164.43       55.16     41.32 o 
   5  12  15     1016.97      988.96     92.67 o 
   6  12  15       50.88       48.38     34.11 o 
   7  12  15     1645.60     1569.82    125.50 o 
   8  12  15       65.41       16.30     55.26 o 
   9  12  15      598.66      618.74     96.86 o 
  -4  13  15     1681.12     1523.10    136.60 o 
  -3  13  15     2636.31     2330.28    174.48 o 
  -2  13  15     6094.52     6324.61    347.24 o 
  -1  13  15     1281.47     1273.34    126.51 o 
   0  13  15     1537.58     1560.29     95.39 o 
   1  13  15     1350.65     1414.64    151.04 o 
   2  13  15     6084.38     5856.89    228.26 o 
   3  13  15     2538.54     2635.77    181.15 o 
   4  13  15     1765.04     1739.95    147.00 o 
   5  13  15     1152.35     1046.03     75.34 o 
   6  13  15     1835.28     1904.08     93.03 o 
   7  13  15     1441.90     1410.66     86.67 o 
   8  13  15      194.33      293.07     74.35 o 
   9  13  15     1121.86     1379.20    127.29 o 
  -3  14  15     1000.39      908.55    115.49 o 
  -2  14  15     1056.63      945.49    115.64 o 
  -1  14  15      324.03      317.40     54.83 o 
   0  14  15     1077.70     1072.60     82.67 o 
   1  14  15      313.71      267.85     51.77 o 
   2  14  15     1046.68     1042.05    114.87 o 
   3  14  15     1018.00      970.02    111.30 o 
   4  14  15       21.73       63.64     64.89 o 
   5  14  15       91.66      100.09     47.03 o 
   6  14  15      147.45      155.65     87.32 o 
   7  14  15     1648.21     1729.98     96.71 o 
   8  14  15      230.09      275.74     57.18 o 
  -3  15  15     3389.56     3652.67    237.19 o 
  -2  15  15     3191.85     3435.35    226.79 o 
  -1  15  15     2925.47     2895.00    173.78 o 
   0  15  15     2259.38     2423.41    131.56 o 
   1  15  15     3072.40     3076.49    199.78 o 
   2  15  15     3272.22     3438.45    218.87 o 
   3  15  15     3313.94     3513.74    222.44 o 
   4  15  15      862.24      837.92    112.23 o 
   5  15  15     2201.73     2247.20    121.49 o 
   6  15  15     1146.40     1099.32    134.89 o 
   7  15  15     1846.65     1964.30    100.76 o 
   8  15  15      110.05        6.56     61.55 o 
  -3  16  15      480.88      391.64     87.39 o 
  -2  16  15      647.88      607.48     84.37 o 
  -1  16  15      297.21      309.31     58.02 o 
   0  16  15      173.59      163.68     48.17 o 
   1  16  15      286.34      297.34     56.07 o 
   2  16  15      636.24      683.00    103.69 o 
   3  16  15      491.03      475.31     95.93 o 
   4  16  15      300.04      255.56     56.20 o 
   5  16  15      643.18      549.58     76.84 o 
   6  16  15      507.85      549.20    114.71 o 
   7  16  15      513.03      276.46     97.95 o 
  -3  17  15     4813.26     4905.20    296.17 o 
  -2  17  15     1272.67     1584.94    104.78 o 
  -1  17  15     3459.47     3948.55    305.49 o 
   0  17  15        6.17       11.83     44.12 o 
   1  17  15     3465.69     3680.83    171.08 o 
   2  17  15     1242.50     1418.94    140.79 o 
   3  17  15     4667.04     4194.57    260.78 o 
   4  17  15      646.15      794.98    108.74 o 
   5  17  15     2183.28     2070.90    175.87 o 
   6  17  15      472.43      329.70    106.33 o 
   7  17  15     1288.77     1144.03    150.73 o 
  -3  18  15      400.92      538.18    100.43 o 
  -2  18  15       98.42      140.02     71.87 o 
  -1  18  15      221.93      263.67     83.44 o 
   0  18  15       55.72      -20.59     44.75 o 
   1  18  15      206.22      191.62     57.13 o 
   2  18  15       96.78       24.53     72.65 o 
   3  18  15      398.37      415.55    101.67 o 
   4  18  15      219.09       46.10     81.65 o 
   5  18  15       92.24       27.63     76.22 o 
   6  18  15      587.89      573.72    117.35 o 
  -3  19  15     3905.38     4305.25    269.32 o 
  -2  19  15      284.81      457.18     70.78 o 
  -1  19  15     3776.87     4013.49    184.50 o 
   0  19  15      195.04      320.19     72.96 o 
   1  19  15     3840.03     3838.19    181.44 o 
   2  19  15      291.80      387.65     67.12 o 
   4  19  15        9.77       40.98     81.96 o 
   5  19  15     2213.16     2316.62    195.90 o 
  -4  20  15      290.00      417.87    102.14 o 
  -3  20  15      180.12      304.71     88.01 o 
  -2  20  15       74.25       44.53     54.08 o 
  -1  20  15      912.60     1148.62     99.53 o 
   0  20  15      284.63      279.39     66.54 o 
   1  20  15      885.15      855.94     93.43 o 
   2  20  15       76.94       87.70     80.87 o 
   3  20  15      194.51      351.13    101.67 o 
   4  20  15      286.09      351.75    106.18 o 
  -3  21  15     1769.38     1878.57    173.86 o 
  -2  21  15      121.68      206.92     89.72 o 
  -1  21  15     3261.61     3284.62    246.81 o 
   0  21  15      373.23      318.96     70.87 o 
   1  21  15     3342.07     3537.02    265.44 o 
   2  21  15      127.41       33.99     82.58 o 
   3  21  15     1791.30     2099.92    186.27 o 
  -1  22  15      284.81      230.64     69.82 o 
   0  22  15       36.29      143.69     62.78 o 
   1  22  15      275.46      264.16     69.65 o 
   0   0  16      311.89      343.29     39.66 o 
   1   0  16      705.09      807.89     34.93 o 
   2   0  16        4.31       14.59     13.60 o 
   3   0  16      474.75      470.35     29.21 o 
   4   0  16       28.29       67.21     18.65 o 
   5   0  16     1423.35     1494.56     75.31 o 
   6   0  16     1996.29     1741.52     74.47 o 
   7   0  16      222.76      181.16     37.69 o 
   8   0  16       32.98       55.39     42.95 o 
   9   0  16      551.87      616.27     62.01 o 
  10   0  16        1.70      -32.83     43.87 o 
  11   0  16      471.34      569.53    104.16 o 
 -10   1  16      858.49      825.16    130.62 o 
  -9   1  16      594.84      563.10     59.59 o 
  -8   1  16     1690.59     1672.52    100.37 o 
  -7   1  16      124.15      100.12     33.72 o 
  -6   1  16     1232.15     1235.29     62.07 o 
  -5   1  16        4.70        1.83     32.29 o 
  -4   1  16     2413.82     2369.56     63.73 o 
  -3   1  16      515.74      518.24     26.77 o 
  -2   1  16      872.33      804.83     27.17 o 
  -1   1  16      823.05      810.48     28.44 o 
   0   1  16     8921.29     8952.09    184.36 o 
   1   1  16      762.86      710.08     40.09 o 
   2   1  16      694.01      618.04     38.10 o 
   3   1  16      523.59      576.16     31.53 o 
   4   1  16     2506.86     2485.74     73.77 o 
   5   1  16        2.68        7.33     21.63 o 
   6   1  16     1180.18     1199.91     61.75 o 
   7   1  16      124.68      147.16     36.03 o 
   8   1  16     1669.29     1659.35     82.76 o 
   9   1  16      608.47      664.98     93.84 o 
  10   1  16      862.86      792.97    113.63 o 
 -10   2  16      261.20      160.35     53.90 o 
  -9   2  16     1553.80     1553.06    119.42 o 
  -8   2  16       25.80       -8.05     31.83 o 
  -7   2  16      214.97      261.30     39.09 o 
  -6   2  16      131.13      129.34     37.29 o 
  -5   2  16     1969.96     1939.68     81.57 o 
  -4   2  16     1210.97     1139.21     39.43 o 
  -3   2  16      194.06      178.86     17.54 o 
  -2   2  16     1869.23     1994.08    140.67 o 
  -1   2  16     4343.97     4367.49    112.61 o 
   0   2  16      161.15      259.77     29.49 o 
   1   2  16     4301.54     4444.89     99.53 o 
   2   2  16     1847.31     1799.25     55.41 o 
   3   2  16      192.72      211.69     22.00 o 
   4   2  16     1198.50     1138.68     63.90 o 
   5   2  16     2051.57     2014.03     77.57 o 
   6   2  16      135.80      142.25     32.90 o 
   7   2  16      220.19      200.25     39.16 o 
   8   2  16       30.30      106.48     38.85 o 
   9   2  16     1514.29     1518.54     98.22 o 
  10   2  16      272.93      301.01     65.67 o 
 -10   3  16       15.89       79.63     62.87 o 
  -9   3  16      509.62      574.03     59.66 o 
  -8   3  16     1991.43     1955.59     87.87 o 
  -7   3  16      220.18      274.14     37.84 o 
  -6   3  16      751.01      823.62     50.49 o 
  -5   3  16      618.32      679.49     49.67 o 
  -4   3  16     1582.56     1596.54     58.59 o 
  -3   3  16     1452.62     1469.20     58.40 o 
  -2   3  16      100.55      137.30     24.87 o 
  -1   3  16     2251.25     2294.63     69.42 o 
   0   3  16    13660.92    13904.50    318.39 o 
   1   3  16     2212.20     2259.46    148.68 o 
   2   3  16      162.02      182.49     19.32 o 
   3   3  16     1542.14     1527.87     52.37 o 
   4   3  16     1613.48     1581.35     64.65 o 
   5   3  16      552.20      550.87     43.89 o 
   6   3  16      653.71      589.70     47.80 o 
   7   3  16      215.01      283.73     41.59 o 
   8   3  16     1978.12     1948.52     94.41 o 
   9   3  16      500.79      566.80     61.62 o 
  10   3  16       29.13       95.96     55.40 o 
 -10   4  16      378.43      255.35     70.47 o 
  -9   4  16     2632.01     2840.53    130.31 o 
  -8   4  16      114.83       85.57     36.34 o 
  -7   4  16      236.98      276.27     44.37 o 
  -6   4  16      719.87      696.03     44.08 o 
  -5   4  16      954.07      965.67    116.19 o 
  -4   4  16      138.18       92.71     26.28 o 
  -3   4  16      564.12      538.78     45.03 o 
  -2   4  16       56.05       58.07     17.57 o 
  -1   4  16      536.36      594.09     41.51 o 
   0   4  16     1108.60     1211.89     74.21 o 
   1   4  16      533.93      554.97     40.39 o 
   2   4  16       56.44       63.04     15.08 o 
   3   4  16      569.66      461.28     30.96 o 
   4   4  16      141.47      107.05     34.34 o 
   5   4  16      997.60      920.36     64.73 o 
   6   4  16      689.48      642.27     43.56 o 
   7   4  16      246.15      294.80     43.40 o 
   8   4  16      138.13      229.00     62.65 o 
   9   4  16     2578.66     2567.87    112.22 o 
  10   4  16      379.54      423.16     72.28 o 
 -10   5  16       18.64      -12.57     55.57 o 
  -9   5  16     1252.58     1207.36    100.12 o 
  -8   5  16      584.96      547.79    127.83 o 
  -7   5  16     1259.90     1138.85    138.00 o 
  -6   5  16       48.01       53.92     39.43 o 
  -5   5  16     2391.42     2434.81    158.02 o 
  -4   5  16     1123.72     1081.37     79.40 o 
  -3   5  16     1018.02     1006.84     52.28 o 
  -2   5  16      150.77      170.18     30.49 o 
  -1   5  16     1598.04     1576.64     72.15 o 
   0   5  16     3199.19     3096.37    100.84 o 
   1   5  16     1693.04     1782.87     69.62 o 
   2   5  16      115.26      141.17     39.46 o 
   3   5  16     1114.87     1092.16     66.29 o 
   4   5  16     1176.70     1188.02     55.35 o 
   5   5  16     2357.90     2432.59     88.65 o 
   6   5  16       44.82       49.15     25.30 o 
   7   5  16     1283.82     1276.55     69.08 o 
   8   5  16      587.80      639.13     70.15 o 
   9   5  16     1223.02     1277.36     81.84 o 
  10   5  16       22.00       -2.44     51.50 o 
 -10   6  16      297.74      248.21     62.40 o 
  -9   6  16     1214.39     1159.09     88.32 o 
  -7   6  16      503.76      546.92     70.48 o 
  -6   6  16     1170.85     1115.90    103.00 o 
  -5   6  16      556.20      568.04     61.60 o 
  -4   6  16      319.01      276.08     53.17 o 
  -3   6  16      765.42      659.42     58.66 o 
  -2   6  16     1627.77     1657.05     68.21 o 
  -1   6  16     2538.58     2304.01    146.25 o 
   0   6  16      592.67      623.01     42.33 o 
   1   6  16     2556.02     2438.54     86.50 o 
   2   6  16     1691.70     1703.72     87.03 o 
   3   6  16      769.08      716.73     59.52 o 
   4   6  16      284.17      205.03     28.03 o 
   5   6  16      488.68      479.61     41.36 o 
   6   6  16     1162.12     1103.98     53.69 o 
   7   6  16      512.34      404.45     47.78 o 
   8   6  16       35.33      107.46     42.65 o 
   9   6  16     1194.97     1317.22     95.32 o 
  10   6  16      301.79      340.18     71.63 o 
  -6   7  16      167.39      143.36     71.56 o 
  -5   7  16     5321.76     5306.64    205.83 o 
  -4   7  16     2907.19     2825.36    127.37 o 
  -3   7  16      811.95      922.28     68.81 o 
  -2   7  16      476.22      459.05     50.29 o 
  -1   7  16     2397.91     2476.47    112.72 o 
   0   7  16     1512.81     1535.43     83.99 o 
   1   7  16     2248.29     2207.35    139.39 o 
   2   7  16      491.09      484.48     52.36 o 
   3   7  16      896.73      927.86     66.70 o 
   4   7  16     2841.65     2740.37     92.82 o 
   5   7  16     5444.69     5506.79    144.22 o 
   6   7  16      168.54      214.54     31.68 o 
   7   7  16     1718.99     1685.51    133.43 o 
   8   7  16       75.75       53.13     42.09 o 
   9   7  16     2365.07     2195.31    154.45 o 
  10   7  16      105.30      100.61     83.67 o 
  -6   8  16      999.62      966.76    112.85 o 
  -5   8  16      679.92      664.95     67.26 o 
  -4   8  16      720.75      747.07     67.72 o 
  -3   8  16      463.28      554.14     61.07 o 
  -2   8  16      609.82      635.48    116.03 o 
  -1   8  16     1163.69     1298.60     79.39 o 
   0   8  16     1285.62     1356.33     79.36 o 
   1   8  16     1149.26     1036.83     69.53 o 
   2   8  16      661.72      618.40     59.71 o 
   3   8  16      451.29      490.55     54.66 o 
   4   8  16      717.67      650.79     57.50 o 
   5   8  16      643.18      616.28     39.93 o 
   6   8  16     1039.06     1019.32     51.81 o 
   7   8  16      282.61      268.19     36.81 o 
   8   8  16       29.85        4.58     37.65 o 
   9   8  16      840.99      732.86     98.10 o 
  10   8  16      469.92      407.63     74.26 o 
  -5   9  16     3112.01     3281.95    147.02 o 
  -4   9  16      871.44     1025.56    127.75 o 
  -3   9  16     4373.40     4572.00    183.01 o 
  -2   9  16      672.96      529.29     59.79 o 
  -1   9  16     5303.29     5743.07    216.50 o 
   0   9  16      426.06      435.46     81.57 o 
   1   9  16     5304.75     5571.27    209.40 o 
   2   9  16      691.73      759.81     65.57 o 
   3   9  16     4392.27     4202.05    170.15 o 
   4   9  16      900.53      773.14     69.71 o 
   5   9  16     3011.11     3130.54     92.95 o 
   6   9  16      307.19      312.05     35.64 o 
   7   9  16     2212.22     2040.27     96.35 o 
   8   9  16       70.89       33.36     39.47 o 
   9   9  16     2000.33     2024.49    116.70 o 
  10   9  16      410.71      411.48     71.54 o 
  -5  10  16      591.15      708.93     99.19 o 
  -4  10  16      205.32      144.27     74.82 o 
  -3  10  16      360.94      437.04     69.00 o 
  -2  10  16      839.29      871.29     89.57 o 
  -1  10  16     1116.52     1030.37     76.13 o 
   0  10  16      353.94      379.51     50.04 o 
   1  10  16     1089.75     1037.36     81.57 o 
   2  10  16      865.68      962.70     74.03 o 
   3  10  16      358.49      354.42     90.73 o 
   4  10  16      248.41      203.65     64.42 o 
   5  10  16      588.77      620.17     55.89 o 
   6  10  16     1550.19     1539.50     64.01 o 
   7  10  16       31.81        9.60     31.10 o 
   8  10  16      329.13      247.70     86.31 o 
   9  10  16      285.79      266.80     90.42 o 
  -4  11  16       41.31       21.42     56.50 o 
  -3  11  16     3852.26     4450.23    261.25 o 
  -2  11  16     2036.77     1933.23    106.21 o 
  -1  11  16     5581.62     5896.83    224.40 o 
   0  11  16      192.31      176.55     43.73 o 
   1  11  16     5510.48     5822.37    230.90 o 
   2  11  16     2046.00     2146.47    112.42 o 
   3  11  16     3865.92     3920.63    165.91 o 
   4  11  16       40.54       11.76     93.06 o 
   5  11  16     3234.12     2973.65    111.90 o 
   6  11  16      493.95      493.03     77.86 o 
   7  11  16      840.57      814.77     60.11 o 
   8  11  16      162.72       98.36     49.59 o 
   9  11  16     1128.20     1320.48     97.72 o 
  -4  12  16      584.51      538.33     89.57 o 
  -3  12  16      561.75      536.00     88.17 o 
  -2  12  16        1.78        8.07     53.40 o 
  -1  12  16      682.67      600.73     92.36 o 
   0  12  16      131.24      182.55     44.71 o 
   1  12  16      684.54      760.78     69.15 o 
   2  12  16        0.88       -2.77     38.36 o 
   3  12  16      546.97      594.88     67.33 o 
   4  12  16      628.58      548.39     65.96 o 
   5  12  16      742.12      760.39     65.86 o 
   6  12  16     2213.98     2218.85    137.32 o 
   7  12  16      142.16      136.23     46.63 o 
   8  12  16      710.12      760.00     95.93 o 
   9  12  16       31.60       -4.81     62.56 o 
  -4  13  16     1390.26     1573.70    141.88 o 
  -3  13  16     5001.69     4804.15    284.53 o 
  -2  13  16     3033.74     2991.71    205.21 o 
  -1  13  16     8014.54     8251.45    434.64 o 
   0  13  16      135.81       57.74     56.19 o 
   1  13  16     7961.08     7864.94    420.98 o 
   2  13  16     3021.58     3117.44    213.59 o 
   3  13  16     5123.08     5279.77    315.11 o 
   5  13  16     1279.29     1450.29    115.02 o 
   6  13  16     1069.85      990.82    106.95 o 
   7  13  16      331.81      318.06     64.57 o 
   8  13  16     1059.53     1101.19    104.00 o 
  -4  14  16      522.89      533.21     94.38 o 
  -3  14  16      153.05      124.80     70.47 o 
  -2  14  16      414.93      579.78     99.04 o 
  -1  14  16      339.12      328.93     81.65 o 
   0  14  16      563.32      586.61     98.10 o 
   1  14  16      343.15      295.05     56.03 o 
   2  14  16      413.25      512.63     80.18 o 
   3  14  16      145.60      134.75     50.08 o 
   4  14  16      545.51      380.15     87.55 o 
   5  14  16      216.22      238.61     78.86 o 
   6  14  16     1554.16     1571.22    146.22 o 
   7  14  16      183.57      267.15     56.50 o 
   8  14  16      567.25      442.71     74.04 o 
  -3  15  16     1868.45     1938.18    163.14 o 
  -2  15  16     3189.80     2971.84    208.32 o 
  -1  15  16     3838.89     3776.85    244.33 o 
   0  15  16     2339.91     2442.05    186.43 o 
   1  15  16     3808.64     3917.66    174.45 o 
   2  15  16     3147.60     2906.69    196.75 o 
   3  15  16     1871.92     1891.14    157.09 o 
   4  15  16     2637.00     2301.57    178.98 o 
   5  15  16     1794.30     1686.81    109.13 o 
   6  15  16     2630.28     2716.02    207.70 o 
   7  15  16      185.59      104.47     89.88 o 
   8  15  16     1066.31     1121.83    101.05 o 
  -3  16  16      477.37      454.66     94.53 o 
  -2  16  16      476.88      632.71    103.85 o 
  -1  16  16      235.04      203.97     77.61 o 
   0  16  16      502.79      563.81     68.94 o 
   1  16  16      247.40      240.45     54.88 o 
   2  16  16      512.71      522.52     69.58 o 
   3  16  16      489.50      444.42    101.21 o 
   4  16  16      574.65      427.03     99.19 o 
   5  16  16      371.06      410.96     97.25 o 
   6  16  16      900.96      864.31    132.10 o 
   7  16  16      320.80      330.95    108.19 o 
  -3  17  16      558.54      608.65    108.04 o 
  -2  17  16     4834.32     4466.22    282.05 o 
  -1  17  16      646.70      694.49     78.32 o 
   0  17  16     2717.42     2795.95    144.74 o 
   1  17  16      635.43      776.71     81.97 o 
   2  17  16     4785.55     5105.18    567.90 o 
   3  17  16      549.99      610.67    109.13 o 
   4  17  16     3257.51     3045.54    147.78 o 
   5  17  16     1004.87     1329.06    148.55 o 
   6  17  16     2265.68     2071.52    187.52 o 
  -2  18  16       89.73      121.34     52.25 o 
  -1  18  16        9.84      -21.12     44.22 o 
   0  18  16       44.13       58.55     50.28 o 
   1  18  16        8.95       62.44     63.26 o 
   2  18  16       90.53       43.01     50.10 o 
   3  18  16      381.43      632.24    115.80 o 
   4  18  16      466.26      369.44    106.02 o 
   5  18  16      644.90      620.91    125.89 o 
   6  18  16      305.05      270.25    104.00 o 
  -2  19  16     4377.20     4480.97    289.34 o 
  -1  19  16      123.86      105.06    102.99 o 
   0  19  16     8848.34     9342.86    509.30 o 
   1  19  16      129.97       68.82     56.71 o 
   2  19  16     4313.08     4447.60    255.89 o 
   3  19  16       46.08      126.36     82.89 o 
   4  19  16     3670.72     3557.05    246.50 o 
   5  19  16      340.17      172.46     99.19 o 
  -3  20  16       93.64        9.78     77.92 o 
  -2  20  16        7.93      -40.20     49.88 o 
  -1  20  16      104.74      175.61     72.18 o 
   0  20  16      235.72      136.32     59.36 o 
   1  20  16      100.66       75.25     84.99 o 
   2  20  16        8.74      -62.74     96.32 o 
   3  20  16       89.25       68.61     85.22 o 
   4  20  16       23.63      157.40     91.89 o 
  -3  21  16      619.83      436.50    108.81 o 
  -2  21  16     3142.22     3286.12    170.67 o 
  -1  21  16       98.62      140.17     61.20 o 
   0  21  16     5068.97     5061.21    330.33 o 
   1  21  16       97.95       68.15     59.65 o 
   2  21  16     3204.81     3368.37    176.44 o 
   3  21  16      617.51      478.41    116.58 o 
   1   0  17      323.14      351.30     42.68 o 
   2   0  17        0.61       -2.00     12.35 o 
   3   0  17      163.49      194.21     19.66 o 
   4   0  17     5259.58     5069.86    127.85 o 
   5   0  17      493.19      534.32     71.09 o 
   6   0  17      109.33       67.11     35.58 o 
   7   0  17      528.41      503.38     49.16 o 
   8   0  17      652.76      728.76     60.51 o 
   9   0  17      386.25      409.04     55.67 o 
  10   0  17       59.49        8.25     48.05 o 
 -10   1  17      104.19       84.90     51.83 o 
  -9   1  17      493.36      544.67     58.59 o 
  -8   1  17      259.50      313.26     58.36 o 
  -7   1  17     1438.23     1500.43     73.90 o 
  -6   1  17       77.25       78.74     28.90 o 
  -5   1  17     2690.96     2649.20    107.87 o 
  -4   1  17       47.44       60.29     22.02 o 
  -3   1  17      449.92      462.87     41.20 o 
  -2   1  17      323.36      327.08     23.62 o 
  -1   1  17      839.20      939.33     32.53 o 
   0   1  17     1183.67     1245.31     38.19 o 
   1   1  17      926.54     1063.95     46.79 o 
   2   1  17      290.08      299.05     23.94 o 
   3   1  17      482.16      484.39     30.89 o 
   4   1  17       51.77       62.02     20.43 o 
   5   1  17     2606.70     2600.81     91.78 o 
   6   1  17       73.65       81.00     29.79 o 
   7   1  17     1383.78     1401.40    116.75 o 
   8   1  17      268.54      229.12     45.26 o 
   9   1  17      482.90      431.66     57.39 o 
  10   1  17      108.67       17.60     50.73 o 
 -10   2  17      197.93      204.76     79.55 o 
  -9   2  17      837.64      917.03     68.88 o 
  -8   2  17     1134.98     1096.62     67.93 o 
  -7   2  17     1194.20     1179.93     64.73 o 
  -6   2  17      244.66      274.52     52.45 o 
  -5   2  17       77.36       93.95     27.77 o 
  -4   2  17     1910.27     1992.56     63.47 o 
  -3   2  17      574.38      607.60     47.30 o 
  -2   2  17      617.46      600.93     34.08 o 
  -1   2  17     1453.02     1418.63     50.49 o 
   0   2  17      901.18     1040.17     52.19 o 
   1   2  17     1394.42     1363.22     41.77 o 
   2   2  17      582.49      599.25     31.11 o 
   3   2  17      505.32      463.77     34.57 o 
   4   2  17     1955.41     1945.38     99.72 o 
   5   2  17       62.44      104.42     40.41 o 
   6   2  17      288.96      361.87     40.33 o 
   7   2  17     1152.77     1059.88     64.07 o 
   8   2  17     1186.30     1220.65    120.57 o 
   9   2  17      852.71      902.81     70.33 o 
  10   2  17      223.28      166.34     99.97 o 
 -10   3  17      416.62      423.95     65.29 o 
  -9   3  17       59.14       12.15     38.49 o 
  -8   3  17      271.39      332.52     45.65 o 
  -7   3  17     1261.38     1308.98     66.41 o 
  -6   3  17      583.00      536.13     41.68 o 
  -5   3  17      496.32      588.41     70.63 o 
  -4   3  17      885.57      891.28     44.48 o 
  -3   3  17      995.21     1031.14     88.01 o 
  -2   3  17      675.59      645.58     35.59 o 
  -1   3  17     3524.01     3595.34     98.35 o 
   0   3  17     2884.98     3140.74     88.59 o 
   1   3  17     3619.57     3593.50    111.82 o 
   2   3  17      695.59      724.56     34.03 o 
   3   3  17     1082.75     1082.33     44.50 o 
   4   3  17      908.83      898.10     49.78 o 
   5   3  17      465.73      485.40     41.65 o 
   6   3  17      528.06      453.70     44.51 o 
   7   3  17     1230.01     1239.39     69.23 o 
   8   3  17      299.78      328.06     62.22 o 
   9   3  17       65.28       97.12     46.00 o 
  10   3  17      381.85      409.13     70.54 o 
 -10   4  17      478.65      397.07     76.99 o 
  -9   4  17      620.72      619.63     64.94 o 
  -8   4  17     3140.78     3124.72    115.62 o 
  -7   4  17      582.35      565.29     45.23 o 
  -6   4  17      216.76      194.04     48.98 o 
  -5   4  17      938.61      863.56     83.98 o 
  -4   4  17      407.62      458.68     52.77 o 
  -3   4  17      645.04      632.83     39.74 o 
  -2   4  17      759.61      726.52     41.08 o 
  -1   4  17     3934.04     4091.19    110.37 o 
   0   4  17       33.99       29.71     19.29 o 
   1   4  17     3881.40     4064.62    133.95 o 
   2   4  17      796.90      773.53     45.77 o 
   3   4  17      633.59      623.06     42.99 o 
   4   4  17      367.77      280.80     44.23 o 
   5   4  17      899.39      789.61     49.63 o 
   6   4  17      263.59      218.02     31.06 o 
   7   4  17      534.39      559.49     52.53 o 
   8   4  17     3196.19     3145.00    121.06 o 
   9   4  17      626.10      832.82    111.34 o 
  10   4  17      505.10      459.06     74.50 o 
 -10   5  17      751.04      549.04     78.39 o 
  -9   5  17      136.35      108.97     50.14 o 
  -8   5  17      681.43      666.09     56.73 o 
  -7   5  17       14.34       39.08     45.78 o 
  -6   5  17     2590.09     2649.42    132.45 o 
  -5   5  17      468.44      515.52     57.99 o 
  -4   5  17     1418.84     1334.38    155.93 o 
  -3   5  17     1188.27     1083.33     70.80 o 
  -2   5  17     3487.17     3481.75    112.71 o 
  -1   5  17     1268.68     1269.78     57.82 o 
   0   5  17      552.33      616.61     41.65 o 
   1   5  17     1412.42     1386.82     61.20 o 
   2   5  17     3581.29     3858.96    152.55 o 
   3   5  17     1219.45     1200.51     52.49 o 
   4   5  17     1460.55     1470.25     63.45 o 
   5   5  17      456.41      443.82     40.31 o 
   6   5  17     2623.60     2531.36     83.57 o 
   7   5  17       21.29      -29.19     31.77 o 
   8   5  17      691.73      788.96     95.62 o 
   9   5  17      129.34      141.48     84.21 o 
  10   5  17      734.22      591.05    144.13 o 
  -8   6  17     2183.61     2197.56    177.43 o 
  -7   6  17      309.95      381.30     65.15 o 
  -6   6  17     1036.41     1116.65     91.59 o 
  -5   6  17      403.61      442.80     81.34 o 
  -4   6  17      121.80      119.88     43.15 o 
  -3   6  17     1469.30     1575.43     89.73 o 
  -2   6  17     1573.36     1753.88     92.81 o 
  -1   6  17      873.87      800.61     48.37 o 
   0   6  17     1486.04     1445.30     63.41 o 
   1   6  17      832.29      860.89     63.53 o 
   2   6  17     1652.14     1704.16     89.11 o 
   3   6  17     1491.36     1294.92    106.10 o 
   4   6  17       96.02       71.27     25.68 o 
   5   6  17      356.71      398.26     38.51 o 
   6   6  17     1028.99     1020.45     51.76 o 
   7   6  17      312.56      290.78     42.47 o 
   8   6  17     2140.88     2031.62     94.79 o 
   9   6  17       66.25       82.06     52.32 o 
  10   6  17      532.07      455.67    132.88 o 
  -7   7  17      101.80       42.38     64.26 o 
  -6   7  17     3344.59     3477.49    244.48 o 
  -5   7  17      107.65       93.34     41.60 o 
  -4   7  17     2798.15     2831.24    129.32 o 
  -3   7  17      652.43      669.68     63.87 o 
  -2   7  17     3217.47     3496.24    146.43 o 
  -1   7  17      124.76      163.51     38.31 o 
   0   7  17       49.79        5.68     27.84 o 
   1   7  17      106.78      107.36     33.84 o 
   2   7  17     3172.52     2972.87    211.89 o 
   3   7  17      670.90      623.11     61.95 o 
   4   7  17     2813.17     2745.46    101.99 o 
   5   7  17      103.47       93.84     28.47 o 
   6   7  17     3324.32     3152.00     97.62 o 
   7   7  17       87.63       52.21     35.53 o 
   8   7  17     1631.78     1729.17    172.57 o 
   9   7  17       51.15       22.58     94.30 o 
  10   7  17     1037.62     1074.69    102.99 o 
  -6   8  17      214.67      276.93     80.87 o 
  -5   8  17        3.12      -31.95     34.08 o 
  -4   8  17     2343.25     2328.85    116.73 o 
  -3   8  17     2828.68     2756.87    270.10 o 
  -2   8  17      165.15      195.30     41.07 o 
  -1   8  17      516.83      501.53    100.12 o 
   0   8  17     1621.53     1699.83    108.19 o 
   1   8  17      521.48      442.19     50.69 o 
   2   8  17      152.63      102.78     36.00 o 
   3   8  17     2831.76     2877.33    131.04 o 
   4   8  17     2287.87     2150.14    111.11 o 
   5   8  17        0.15      -24.96     24.96 o 
   6   8  17      184.48      206.31     32.45 o 
   7   8  17      539.93      626.60     48.34 o 
   8   8  17     1039.26     1077.86     72.07 o 
   9   8  17       33.92        0.66     47.63 o 
  10   8  17      364.27      410.99    107.26 o 
  -5   9  17      262.85      182.77     48.97 o 
  -4   9  17     1289.05     1208.53    176.73 o 
  -3   9  17       68.04       54.64     38.40 o 
  -2   9  17     4519.77     4945.95    194.41 o 
  -1   9  17      317.09      380.90     79.86 o 
   0   9  17     1800.12     1925.71    106.87 o 
   1   9  17      318.02      329.34     61.47 o 
   2   9  17     4587.44     4512.24    206.30 o 
   3   9  17       75.95        3.51     52.86 o 
   4   9  17     1178.66     1220.26     83.81 o 
   5   9  17      249.70      231.43     42.53 o 
   6   9  17     3941.32     4040.83    118.10 o 
   7   9  17       74.92       99.09     33.27 o 
   8   9  17     1948.35     1930.50    108.13 o 
   9   9  17      523.07      724.19     83.28 o 
  -5  10  17       68.26       15.06     58.99 o 
  -4  10  17     1820.07     1684.62    101.31 o 
  -3  10  17      518.62      582.87     70.24 o 
  -2  10  17     1035.57     1027.81    183.48 o 
  -1  10  17     2530.25     2599.42    125.10 o 
   0  10  17      757.13      816.98     76.45 o 
   1  10  17     2573.12     2464.64    119.20 o 
   2  10  17      958.66      841.38     71.43 o 
   3  10  17      534.89      550.48     95.93 o 
   4  10  17     1832.40     1709.87    101.54 o 
   5  10  17       58.52       40.13     33.98 o 
   6  10  17      710.36      680.78     46.27 o 
   7  10  17     1204.26     1320.85     64.36 o 
   8  10  17      216.15      215.35     68.92 o 
   9  10  17      243.32      148.56     92.05 o 
  -4  11  17     1858.16     1798.32    150.73 o 
  -3  11  17      704.41      669.43     69.31 o 
  -2  11  17     6101.93     6614.58    249.20 o 
  -1  11  17      658.86      743.25    102.37 o 
   0  11  17     4231.40     4129.51    257.29 o 
   1  11  17      656.58      735.42     69.56 o 
   2  11  17     6237.77     6351.68    240.30 o 
   3  11  17      734.84      741.45     77.61 o 
   4  11  17     1840.18     1769.49    202.26 o 
   5  11  17      407.69      375.85     45.16 o 
   6  11  17     1580.44     1579.02     64.63 o 
   7  11  17      444.60      401.27     44.41 o 
   8  11  17      540.34      512.61     65.90 o 
   9  11  17      624.39      623.52     76.76 o 
  -4  12  17     1355.13     1475.29    134.89 o 
  -3  12  17      985.28     1085.35    117.66 o 
  -2  12  17     2386.88     2684.98    194.97 o 
  -1  12  17      260.52      185.81     46.76 o 
   0  12  17       32.16        6.42     47.65 o 
   1  12  17      277.20      189.90     74.98 o 
   2  12  17     2341.61     2312.09    121.73 o 
   3  12  17     1012.13      936.05    179.52 o 
   4  12  17     1319.32     1368.38     94.65 o 
   5  12  17      234.55      212.31     41.11 o 
   6  12  17      315.91      418.88     66.20 o 
   7  12  17     1335.64     1330.93     87.85 o 
   8  12  17       28.75       34.11     40.57 o 
  -4  13  17     1234.35     1215.59    128.68 o 
  -3  13  17     2039.66     2322.99    176.96 o 
  -2  13  17     9839.74    10395.62    533.21 o 
  -1  13  17      480.24      384.19     84.75 o 
   0  13  17     2161.53     2331.52    177.58 o 
   1  13  17      490.97      514.58     90.81 o 
   2  13  17     9872.92    10667.42    548.58 o 
   3  13  17     2008.91     2125.69    174.79 o 
   4  13  17     1305.12     1208.45    135.67 o 
   5  13  17     2095.20     2149.18    115.13 o 
   6  13  17      745.20      744.18     80.41 o 
   7  13  17      780.91      807.90     69.97 o 
   8  13  17      182.16      217.01     55.94 o 
  -4  14  17      375.51      309.21     80.25 o 
  -3  14  17      934.22      804.24    114.40 o 
  -2  14  17      661.58      626.81    104.31 o 
  -1  14  17      775.68      607.72    100.43 o 
   0  14  17      815.16      715.29    107.73 o 
   1  14  17      811.44      885.27    115.18 o 
   2  14  17      644.81      687.19    108.19 o 
   3  14  17      918.94      743.70    115.96 o 
   4  14  17      355.29      207.70     80.25 o 
   5  14  17       84.95       11.85     46.59 o 
   6  14  17      368.08      461.65    101.67 o 
   7  14  17     1645.21     1610.65    172.30 o 
   8  14  17       26.93       -1.05     52.86 o 
  -3  15  17     2527.18     2531.46    193.10 o 
  -2  15  17     3808.21     4077.53    261.09 o 
  -1  15  17     2079.59     1933.36    164.85 o 
   0  15  17      605.95      519.70     97.64 o 
   1  15  17     2072.77     2050.25    172.46 o 
   2  15  17     3800.40     3758.07    251.62 o 
   3  15  17     2533.68     2847.66    216.39 o 
   4  15  17      665.90      596.70    114.56 o 
   5  15  17     2675.93     2644.77    180.37 o 
  -3  16  17     1289.43     1335.27    142.81 o 
  -2  16  17     1885.22     2052.89    172.77 o 
  -1  16  17      964.05      899.70    120.46 o 
   0  16  17       62.51      120.92     70.78 o 
   1  16  17      952.50      861.98    119.84 o 
   2  16  17     1907.04     1882.47    119.03 o 
   3  16  17     1262.77     1052.94    130.08 o 
   4  16  17      255.53      160.86     59.38 o 
   5  16  17       81.12      110.06     86.46 o 
   6  16  17      593.52      726.62    129.46 o 
  -3  17  17     3708.72     3857.26    259.70 o 
  -2  17  17     1015.77     1255.17    140.79 o 
  -1  17  17     3175.12     3226.88    229.12 o 
   0  17  17       36.49       59.30     68.46 o 
   1  17  17     3064.74     3079.59    205.68 o 
   2  17  17     1014.21     1261.50    101.25 o 
   3  17  17     3679.99     3361.72    169.12 o 
   4  17  17      235.69      322.28     90.11 o 
   5  17  17     1718.16     1701.30    168.11 o 
   6  17  17      814.92      861.20    141.26 o 
  -2  18  17      331.16      399.56    100.43 o 
  -1  18  17      299.82      185.65     87.08 o 
   0  18  17       22.73      -34.87     46.02 o 
   1  18  17      285.57      215.51     64.18 o 
   2  18  17      341.99      364.22     70.26 o 
   3  18  17     1220.65     1281.23    191.09 o 
   4  18  17      288.98      426.91     78.53 o 
   5  18  17      238.70      118.28     94.07 o 
  -2  19  17       75.08      205.83     90.96 o 
  -1  19  17     4771.71     4559.20    299.43 o 
   0  19  17       16.03       84.91     56.58 o 
   1  19  17     4716.59     4961.06    219.67 o 
   2  19  17       82.32      123.64    115.10 o 
   3  19  17     3331.22     3516.84    263.58 o 
   4  19  17      133.14       97.36     68.04 o 
   5  19  17     1320.24     1029.94    147.78 o 
  -2  20  17       15.15       40.94     55.40 o 
  -1  20  17      163.96      112.15     60.47 o 
   0  20  17       82.53       96.60     58.34 o 
   1  20  17      160.27      250.53     68.03 o 
   2  20  17       14.25       12.63     56.93 o 
   3  20  17      531.77      413.87     79.89 o 
  -2  21  17       61.97      105.75     64.42 o 
  -1  21  17     4201.86     4634.33    311.85 o 
   0  21  17      236.21      132.39     63.95 o 
   1  21  17     4232.81     4407.39    308.44 o 
   2  21  17       66.20       21.79     59.76 o 
   0   0  18      425.14      418.92     39.60 o 
   1   0  18     2345.99     2308.56     77.79 o 
   2   0  18      190.39      259.40     23.92 o 
   3   0  18      526.19      514.81     33.83 o 
   4   0  18     3477.68     3498.53     95.98 o 
   5   0  18     3826.26     3855.64    144.46 o 
   6   0  18     1648.52     1714.99     87.45 o 
   7   0  18       77.50      128.76     35.17 o 
   8   0  18     1494.82     1478.72     78.71 o 
   9   0  18      433.13      438.31     64.52 o 
  10   0  18      907.23      770.30    147.78 o 
 -10   1  18      115.84       90.23     52.86 o 
  -9   1  18      153.69      125.01     43.97 o 
  -8   1  18      364.02      391.13     49.55 o 
  -7   1  18       44.43       32.41     32.02 o 
  -6   1  18      293.28      243.88     56.04 o 
  -5   1  18      150.71      202.62     34.16 o 
  -4   1  18     4781.94     4581.32    120.31 o 
  -3   1  18      714.56      763.76     46.58 o 
  -2   1  18     1601.86     1636.76     53.98 o 
  -1   1  18      229.86      253.02     18.84 o 
   0   1  18     3818.37     4006.80    154.50 o 
   1   1  18      206.37      270.78     23.83 o 
   2   1  18     1788.16     1887.91     53.94 o 
   3   1  18      685.10      757.22     37.37 o 
   4   1  18     4796.87     4750.99    141.42 o 
   5   1  18      146.03      140.17     41.05 o 
   6   1  18      338.53      345.40     45.61 o 
   7   1  18       38.99       -0.59     31.82 o 
   8   1  18      342.23      403.85     51.17 o 
   9   1  18      173.63      147.30     46.38 o 
  10   1  18      120.53       86.00     53.92 o 
 -10   2  18      583.24      609.19    149.72 o 
  -9   2  18      861.01      799.80    106.19 o 
  -8   2  18     1398.97     1421.10     75.73 o 
  -7   2  18      516.67      535.60     48.83 o 
  -6   2  18     1066.48      984.88     62.39 o 
  -5   2  18     2480.32     2494.85    100.60 o 
  -4   2  18     2213.89     2223.85     88.40 o 
  -3   2  18      470.32      479.93     41.97 o 
  -2   2  18      861.53      966.01     53.07 o 
  -1   2  18      480.65      498.33     39.07 o 
   0   2  18     2612.32     2741.00    116.64 o 
   1   2  18      419.72      419.98     21.59 o 
   2   2  18      795.03      807.84     36.80 o 
   3   2  18      475.36      479.15     32.83 o 
   4   2  18     2159.70     2199.85     81.16 o 
   5   2  18     2445.11     2388.58     88.09 o 
   6   2  18     1049.12      994.02     58.26 o 
   7   2  18      575.83      609.35     54.20 o 
   8   2  18     1461.49     1586.83     81.77 o 
   9   2  18      841.22      948.90    128.60 o 
  10   2  18      580.53      788.18     83.35 o 
 -10   3  18       84.06      119.22    123.10 o 
  -9   3  18      148.00      196.15     45.46 o 
  -8   3  18      150.50      158.69     54.91 o 
  -7   3  18       78.50       95.36     42.23 o 
  -6   3  18      586.07      567.48     45.85 o 
  -5   3  18      214.34      205.69     44.05 o 
  -4   3  18     3033.69     2507.46    233.70 o 
  -3   3  18      636.54      639.02     39.02 o 
  -2   3  18      457.30      474.12     33.02 o 
  -1   3  18     2783.01     2705.36     80.67 o 
   0   3  18     2813.78     2697.81     80.68 o 
   1   3  18     2782.03     2942.16     97.04 o 
   2   3  18      559.85      563.08     31.54 o 
   3   3  18      670.24      703.84     46.64 o 
   4   3  18     3063.62     3107.53    102.91 o 
   5   3  18      174.16      188.37     31.67 o 
   6   3  18      669.16      604.73     48.83 o 
   7   3  18       65.71       60.76     56.29 o 
   8   3  18      171.35      164.45     62.54 o 
   9   3  18      149.98      147.62     54.38 o 
  10   3  18       88.00      134.83     57.40 o 
 -10   4  18      606.04      593.13     82.12 o 
  -9   4  18     1645.90     1739.10    122.24 o 
  -8   4  18     1343.81     1374.84     71.32 o 
  -7   4  18     1301.64     1130.19     90.54 o 
  -6   4  18      253.62      295.24     68.92 o 
  -5   4  18      648.82      617.10     64.79 o 
  -4   4  18     4038.68     4396.78    175.45 o 
  -3   4  18      692.54      722.39     61.51 o 
  -2   4  18     1116.27     1121.44     48.92 o 
  -1   4  18      399.96      422.59     32.68 o 
   0   4  18     5030.37     5160.80    152.63 o 
   1   4  18      419.71      439.17     38.90 o 
   2   4  18     1036.41      985.98     53.42 o 
   3   4  18      755.14      705.64     43.26 o 
   4   4  18     3972.30     3777.43    160.01 o 
   5   4  18      606.66      619.40     58.60 o 
   6   4  18      279.68      283.90     39.01 o 
   7   4  18     1276.13     1290.79     70.74 o 
   8   4  18     1344.35     1285.53     75.72 o 
   9   4  18     1666.79     1716.35    216.93 o 
  10   4  18      627.38      650.87     79.79 o 
 -10   5  18      132.98       76.53     49.98 o 
  -9   5  18      581.98      536.62    109.90 o 
  -8   5  18       77.06      -23.28     63.64 o 
  -7   5  18      394.69      345.17     63.80 o 
  -6   5  18      815.26      799.27    101.36 o 
  -5   5  18      845.73      914.18    135.98 o 
  -4   5  18     1977.82     2018.08    105.63 o 
  -3   5  18     4103.83     4212.83    168.47 o 
  -2   5  18      148.28      189.46     29.92 o 
  -1   5  18     1988.16     1931.33     87.48 o 
   0   5  18     2127.80     1961.86    184.53 o 
   1   5  18     2141.84     2162.39     82.12 o 
   2   5  18      194.19      176.89     40.28 o 
   3   5  18     4070.19     4026.72    121.48 o 
   4   5  18     2039.78     1983.77     76.19 o 
   5   5  18      889.03      893.31     64.77 o 
   6   5  18      806.76      710.10     46.05 o 
   7   5  18      365.32      395.86     47.51 o 
   8   5  18      103.47       89.06     45.61 o 
   9   5  18      587.77      569.79     71.38 o 
  10   5  18      133.15      174.47     78.62 o 
  -8   6  18      366.20      429.67    100.59 o 
  -7   6  18     1023.68     1139.09    120.92 o 
  -6   6  18      566.45      577.04     67.42 o 
  -5   6  18     2678.99     2768.16    137.69 o 
  -4   6  18     2653.13     2296.60    156.00 o 
  -3   6  18     2415.91     2502.08    119.75 o 
  -2   6  18     1498.71     1380.32     83.51 o 
  -1   6  18      839.98      870.00    104.31 o 
   0   6  18     1764.77     1774.60     92.58 o 
   1   6  18      882.47     1030.78     81.49 o 
   2   6  18     1518.13     1408.34     83.50 o 
   3   6  18     2584.64     2662.10    121.49 o 
   4   6  18     2553.66     2459.77     87.64 o 
   5   6  18     2585.70     2642.41     95.23 o 
   6   6  18      608.72      623.25     44.49 o 
   7   6  18     1004.12     1093.13     66.09 o 
   8   6  18      349.58      355.39     53.42 o 
   9   6  18     1174.10     1033.54     88.15 o 
  10   6  18      367.74      340.39     68.97 o 
  -7   7  18     1456.72     1482.58    143.43 o 
  -6   7  18      372.54      325.50     49.57 o 
  -5   7  18     3472.95     3523.56    269.17 o 
  -4   7  18      286.64      247.04     51.77 o 
  -3   7  18     3763.80     3958.63    164.79 o 
  -2   7  18       31.15      -29.57     29.86 o 
  -1   7  18     1352.36     1483.53     86.91 o 
   0   7  18      445.24      459.01     51.76 o 
   1   7  18     1393.68     1337.55    287.95 o 
   2   7  18       24.59      -12.10     30.62 o 
   3   7  18     3939.53     3669.93    291.83 o 
   4   7  18      328.48      355.45     52.18 o 
   5   7  18     3555.20     3534.97    117.64 o 
   6   7  18      340.60      342.93     36.80 o 
   7   7  18     1505.82     1475.05     85.16 o 
   8   7  18       44.95       12.54     38.84 o 
   9   7  18      927.80      873.56     82.67 o 
  10   7  18      111.75       62.33    136.29 o 
  -6   8  18      475.47      375.65     86.46 o 
  -5   8  18     1896.21     1910.57    124.03 o 
  -4   8  18     1297.01     1504.42    162.91 o 
  -3   8  18      959.41     1040.12     76.68 o 
  -2   8  18     2721.59     3101.56    139.13 o 
  -1   8  18     1208.78     1115.67     76.76 o 
   0   8  18      261.91      282.36     44.95 o 
   1   8  18     1293.14     1239.29     78.99 o 
   2   8  18     2757.77     2660.72    124.01 o 
   3   8  18     1018.51      941.17     88.95 o 
   4   8  18     1243.48     1173.41     82.29 o 
   5   8  18     1826.97     1836.78     66.36 o 
   6   8  18      476.22      445.33     39.86 o 
   7   8  18      493.56      537.13     45.14 o 
   8   8  18       29.83       35.56     47.62 o 
   9   8  18      644.73      626.18     74.82 o 
  -5   9  18     2098.80     2091.84    227.02 o 
  -4   9  18       81.31       33.40     40.13 o 
  -3   9  18     1403.62     1474.57     92.66 o 
  -2   9  18     1528.64     1712.68    205.06 o 
  -1   9  18     3456.76     3613.33    250.23 o 
   0   9  18       51.93       12.00     34.07 o 
   1   9  18     3523.26     3740.08    158.26 o 
   2   9  18     1530.63     1447.21     88.71 o 
   3   9  18     1524.68     1491.43     91.92 o 
   4   9  18       68.70       99.57     41.71 o 
   5   9  18     2106.76     2183.57     92.74 o 
   6   9  18      251.21      225.64     42.68 o 
   7   9  18     2468.63     2423.26     87.85 o 
   8   9  18      161.36      118.56     62.25 o 
   9   9  18     1226.15     1282.70    117.43 o 
  -5  10  18     2622.36     2643.07    188.91 o 
  -4  10  18      299.01      332.40    137.07 o 
  -3  10  18     2108.85     2188.66    140.79 o 
  -2  10  18     2058.05     2161.36    114.23 o 
  -1  10  18     1832.01     2029.70    109.18 o 
   0  10  18      788.70      850.50     71.61 o 
   1  10  18     1828.89     1903.90    104.05 o 
   2  10  18     2066.03     2174.76    113.98 o 
   3  10  18     2029.90     1919.59    106.82 o 
   4  10  18      270.17      292.69     54.06 o 
   5  10  18     2540.39     2482.75    101.12 o 
   6  10  18      349.55      390.19     38.84 o 
   7  10  18      685.10      684.63     51.97 o 
   8  10  18      156.59      126.09     50.41 o 
   9  10  18      196.80      131.62     56.77 o 
  -4  11  18      281.95      262.96     75.29 o 
  -3  11  18     1643.74     1772.72    106.02 o 
  -2  11  18     2458.91     2527.33    127.98 o 
  -1  11  18     4377.28     4606.12    189.69 o 
   0  11  18      781.18      808.09    175.33 o 
   1  11  18     4404.13     4405.93    182.39 o 
   2  11  18     2403.59     2488.06    126.11 o 
   3  11  18     1713.86     1763.37    103.76 o 
   4  11  18      291.17      223.86     53.61 o 
   5  11  18     1013.71     1028.47     64.68 o 
   6  11  18      699.13      700.18     46.36 o 
   7  11  18      653.13      535.59     53.89 o 
   8  11  18      829.30      810.10     76.10 o 
   9  11  18      785.98      830.27     83.98 o 
  -4  12  18       13.36      -50.45     50.45 o 
  -3  12  18     3050.83     2852.78    201.95 o 
  -2  12  18       11.01      -53.09     56.35 o 
  -1  12  18     1633.39     1645.71    100.99 o 
   0  12  18      221.53      195.57     48.55 o 
   1  12  18     1720.39     1839.72    230.51 o 
   2  12  18       14.82       45.04     44.14 o 
   3  12  18     2923.47     2710.52    245.42 o 
   4  12  18       18.13       -7.19    101.83 o 
   5  12  18     1196.57     1131.18     68.12 o 
   6  12  18     1060.65     1100.64     72.73 o 
   7  12  18      456.85      383.94     49.00 o 
   8  12  18      174.53      155.48     53.01 o 
  -4  13  18     1233.07     1270.85    133.03 o 
  -3  13  18     4125.32     4320.77    266.84 o 
  -2  13  18     2177.40     2129.73    174.63 o 
  -1  13  18     1901.55     1988.00    165.47 o 
   0  13  18     1223.24     1192.31    127.44 o 
   1  13  18     1922.79     2089.84    117.06 o 
   2  13  18     2238.04     2502.37    131.13 o 
   3  13  18     4159.45     3990.68    176.81 o 
   4  13  18     1251.04     1259.65     95.54 o 
   5  13  18      371.85      333.06     48.18 o 
   6  13  18     1993.19     2012.35    120.63 o 
   7  13  18       53.24       17.70     81.49 o 
   8  13  18      667.86      655.43     71.32 o 
  -4  14  18      245.98      189.84     77.30 o 
  -3  14  18      606.49      563.17     99.04 o 
  -2  14  18      725.01      559.29    101.36 o 
  -1  14  18     2110.37     1832.00    160.35 o 
   0  14  18      116.35       96.40     64.26 o 
   1  14  18     2119.38     2270.52    181.31 o 
   2  14  18      719.24      571.24    100.90 o 
   3  14  18      584.64      562.39    102.14 o 
   4  14  18      287.02      292.45     86.00 o 
   5  14  18      635.63      596.10     69.30 o 
   6  14  18      874.35      952.32    134.12 o 
   7  14  18      182.41      133.96     94.84 o 
  -3  15  18      680.12      629.29    107.88 o 
  -2  15  18     2239.12     2432.73    191.86 o 
  -1  15  18     1489.38     1448.28    144.98 o 
   0  15  18      545.29      589.56    101.98 o 
   1  15  18     1431.19     1308.42    140.17 o 
   2  15  18     2277.04     2534.56    199.16 o 
   3  15  18      637.62      787.16    124.80 o 
   4  15  18     1748.92     1759.66    171.22 o 
   5  15  18      890.78     1064.00     91.26 o 
   6  15  18     2259.82     2197.25    199.93 o 
   7  15  18      215.05      251.93    107.57 o 
  -3  16  18     1259.54     1302.67    142.50 o 
  -2  16  18     1125.07     1232.04    142.65 o 
  -1  16  18      535.14      425.01     97.17 o 
   0  16  18      728.73      792.75    119.68 o 
   1  16  18      537.34      561.46    105.09 o 
   2  16  18     1079.77      891.78    127.29 o 
   3  16  18     1264.30     1351.10    154.30 o 
   4  16  18      456.83      489.12    111.61 o 
   5  16  18      363.72      302.85     99.97 o 
   6  16  18      342.52      512.56    124.96 o 
  -3  17  18      192.14      171.22     81.18 o 
  -2  17  18     1751.02     1848.61    171.99 o 
  -1  17  18      126.27       -6.99     65.35 o 
   0  17  18     2467.22     2447.79    198.85 o 
   1  17  18      112.44       81.03     73.42 o 
   2  17  18     1701.54     2342.39    197.76 o 
   3  17  18      183.83      132.25     84.13 o 
   4  17  18     1423.51     1390.22    163.61 o 
   5  17  18     1030.53     1061.29    153.37 o 
   6  17  18     2119.09     2017.03    203.04 o 
  -3  18  18      238.92      120.92     87.39 o 
  -2  18  18      838.10      761.39    123.10 o 
  -1  18  18      291.42      349.73     97.17 o 
   0  18  18     1043.54      887.13    130.55 o 
   1  18  18      291.86      209.56     86.62 o 
   2  18  18      792.88      683.47    124.34 o 
   3  18  18      249.01      288.39     70.69 o 
   4  18  18      991.02      942.48    194.11 o 
   5  18  18      198.17      179.63    110.68 o 
  -2  19  18     2529.15     2485.98    206.76 o 
  -1  19  18       29.06      -69.08     69.08 o 
   0  19  18     3321.99     3152.06    239.98 o 
   1  19  18       29.67       59.78     56.36 o 
   2  19  18     2501.55     2363.38    143.64 o 
   3  19  18      238.62      283.09     71.98 o 
   4  19  18     1178.16      969.61    106.32 o 
  -2  20  18     1101.07      958.07    142.96 o 
  -1  20  18       47.91      199.93     99.97 o 
   0  20  18      273.33      328.30     79.32 o 
   1  20  18       46.65       43.04     58.96 o 
   2  20  18     1077.97     1293.45    201.18 o 
   3  20  18       41.34       99.81     76.22 o 
   0  21  18     3341.06     3036.88    246.04 o 
   1  21  18        0.31      -52.31     80.87 o 
   1   0  19      731.49      716.05     36.03 o 
   2   0  19     1744.56     1824.20     77.09 o 
   3   0  19     5037.58     5112.72    131.46 o 
   4   0  19     8176.99     8360.81    228.17 o 
   5   0  19     4953.78     5042.97    200.40 o 
   6   0  19      234.55      247.73     42.26 o 
   7   0  19     3227.97     3158.79    155.51 o 
   8   0  19     1156.90     1210.60    102.93 o 
   9   0  19     1036.04     1193.03     79.40 o 
  10   0  19      130.44       62.50     91.74 o 
 -10   1  19       57.67       29.72     50.42 o 
  -9   1  19       38.52      -27.12     73.09 o 
  -8   1  19      611.73      617.44     57.90 o 
  -7   1  19      651.54      784.32    102.35 o 
  -6   1  19      592.04      523.42     65.12 o 
  -5   1  19      178.23      167.12     49.28 o 
  -4   1  19      316.75      420.16     33.55 o 
  -3   1  19     1215.87     1297.83     61.72 o 
  -2   1  19      984.74      993.65     40.68 o 
  -1   1  19      123.76      142.30     27.48 o 
   0   1  19     1255.72     1406.55     49.67 o 
   1   1  19      146.33      178.36     21.92 o 
   2   1  19      920.65      921.81     42.65 o 
   3   1  19     1230.87     1230.89     48.84 o 
   4   1  19      366.24      358.41     36.39 o 
   5   1  19      171.01      221.45     45.13 o 
   6   1  19      564.64      602.55     57.07 o 
   7   1  19      656.78      843.47     78.16 o 
   8   1  19      655.74      749.83     61.64 o 
   9   1  19       29.47        3.53     48.90 o 
  10   1  19       47.82      136.75     56.36 o 
 -10   2  19      322.44      382.51     64.59 o 
  -9   2  19     1411.59     1466.75     86.82 o 
  -8   2  19     1711.12     1660.22     81.59 o 
  -7   2  19     3080.09     2799.44    104.36 o 
  -6   2  19      452.34      392.46     50.68 o 
  -5   2  19     2331.83     2393.43     96.92 o 
  -4   2  19     2988.38     3029.29    109.48 o 
  -3   2  19     3423.84     3282.08    113.99 o 
  -2   2  19      103.88       82.30     26.10 o 
  -1   2  19     2321.23     2420.90     90.22 o 
   0   2  19       49.73       68.28     24.58 o 
   1   2  19     2219.62     2337.81     61.61 o 
   2   2  19       96.69      136.17     24.34 o 
   3   2  19     3548.41     3480.77    107.07 o 
   4   2  19     2908.33     2830.80     96.90 o 
   5   2  19     2301.20     2144.99     82.91 o 
   6   2  19      485.56      513.60    108.58 o 
   7   2  19     3151.36     2829.13    109.34 o 
   8   2  19     1688.92     1689.02     85.82 o 
   9   2  19     1451.94     1469.39     97.52 o 
  10   2  19      334.21      429.55     71.04 o 
 -10   3  19      225.81      212.63     55.05 o 
  -9   3  19      315.96      223.41     46.69 o 
  -8   3  19      171.70      101.97     46.28 o 
  -7   3  19       81.88      102.26     46.58 o 
  -6   3  19      321.23      442.71     78.39 o 
  -5   3  19      550.44      554.67     62.29 o 
  -4   3  19      286.58      310.00     49.53 o 
  -3   3  19      772.52      795.64     75.65 o 
  -2   3  19     1244.93     1218.43     63.07 o 
  -1   3  19      927.06     1044.68     47.32 o 
   0   3  19     1295.92     1425.70     54.84 o 
   1   3  19      982.58      999.30     51.67 o 
   2   3  19     1279.06     1234.70     64.10 o 
   3   3  19      770.05      732.45     45.35 o 
   4   3  19      255.98      206.94     31.66 o 
   5   3  19      587.57      593.65     46.30 o 
   6   3  19      304.72      323.24     40.85 o 
   7   3  19      113.27      102.55     37.16 o 
   8   3  19      215.04      202.01     46.39 o 
   9   3  19      284.11      356.30     87.78 o 
  10   3  19      221.20      362.83     67.08 o 
 -10   4  19      856.17      843.22     79.79 o 
  -9   4  19     1495.64     1485.45     84.88 o 
  -8   4  19     1296.66     1195.80    191.47 o 
  -7   4  19      960.18      860.48     83.17 o 
  -6   4  19      924.69      908.70    104.31 o 
  -5   4  19      844.55      953.55    136.37 o 
  -4   4  19      127.64       76.17     38.91 o 
  -3   4  19     6988.36     6895.95    271.97 o 
  -2   4  19      675.35      763.43     71.63 o 
  -1   4  19     3765.33     3666.65    110.19 o 
   0   4  19      139.79      164.50     28.20 o 
   1   4  19     3662.37     3788.08    121.03 o 
   2   4  19      750.64      825.22     66.36 o 
   3   4  19     7020.16     6904.72    213.85 o 
   4   4  19      109.79       96.73     28.24 o 
   5   4  19      851.16      959.74     61.47 o 
   6   4  19      945.50      876.40     56.03 o 
   7   4  19     1016.19      991.84     63.65 o 
   8   4  19     1285.66     1383.59     78.72 o 
   9   4  19     1521.83     1470.82     98.21 o 
  10   4  19      864.96      999.84    108.27 o 
  -9   5  19      213.70      192.95     86.62 o 
  -8   5  19      249.29      302.85     89.72 o 
  -7   5  19      216.36      146.84     93.76 o 
  -6   5  19     1553.90     1436.63    131.17 o 
  -5   5  19      297.93      238.00     63.26 o 
  -4   5  19     1388.60     1414.86     88.49 o 
  -3   5  19      865.87      886.75     70.92 o 
  -2   5  19     2269.14     2249.63    134.74 o 
  -1   5  19     1591.25     1649.25     70.81 o 
   0   5  19     1962.66     1884.01     76.73 o 
   1   5  19     1648.47     1696.05    125.73 o 
   2   5  19     2240.67     2314.40    110.04 o 
   3   5  19      782.48      782.29    142.11 o 
   4   5  19     1369.95     1354.09     61.81 o 
   5   5  19      320.56      319.24     50.95 o 
   6   5  19     1586.65     1597.52     96.77 o 
   7   5  19      184.38       74.32     35.46 o 
   8   5  19      252.38      110.10     68.87 o 
   9   5  19      196.97      239.44     60.48 o 
  10   5  19      205.42      156.79     81.26 o 
  -8   6  19     1032.72     1003.24    127.44 o 
  -7   6  19      831.60      910.04     87.87 o 
  -6   6  19     1419.98     1478.76    185.81 o 
  -5   6  19     1650.49     1753.00    103.65 o 
  -4   6  19      901.72      962.23     76.15 o 
  -3   6  19     5977.32     5892.44    229.04 o 
  -2   6  19     3571.23     3607.22    152.57 o 
  -1   6  19     3083.26     3054.69    134.19 o 
   0   6  19      398.27      415.24     50.64 o 
   1   6  19     3070.15     3102.18    135.66 o 
   2   6  19     3698.22     3656.23    152.76 o 
   3   6  19     5922.38     5989.89    222.85 o 
   4   6  19      919.06      950.31     51.82 o 
   5   6  19     1757.40     1675.04     73.25 o 
   6   6  19     1351.14     1429.09     76.85 o 
   7   6  19      835.15      828.02     84.69 o 
   8   6  19     1019.93     1033.71     71.03 o 
   9   6  19      193.35      167.37     56.62 o 
  -7   7  19      190.35      177.58     83.20 o 
  -6   7  19     1422.68     1597.45    104.26 o 
  -5   7  19      258.15      280.08     76.37 o 
  -4   7  19     1824.76     1871.02    105.50 o 
  -3   7  19      811.49      775.52     68.86 o 
  -2   7  19     2042.70     1911.68    102.85 o 
  -1   7  19      665.62      826.39     68.16 o 
   0   7  19      353.32      406.94     52.25 o 
   1   7  19      685.95      693.84     63.88 o 
   2   7  19     2044.86     2015.78    167.72 o 
   3   7  19      758.92      779.30     69.35 o 
   4   7  19     1873.32     1803.46    100.96 o 
   5   7  19      228.94      208.59     33.62 o 
   6   7  19     1388.88     1427.80     62.61 o 
   7   7  19      175.71      203.75     41.40 o 
   8   7  19      674.29      615.92    138.39 o 
   9   7  19      227.47      259.24     59.97 o 
  -7   8  19     1117.02     1280.94    138.77 o 
  -6   8  19     2147.56     2126.31    168.73 o 
  -5   8  19      948.16      898.51     78.54 o 
  -4   8  19     1235.06     1252.54     87.91 o 
  -3   8  19     2923.96     2905.39    136.40 o 
  -2   8  19     1688.47     1845.31    102.45 o 
  -1   8  19     2542.12     2279.54    114.99 o 
   0   8  19     2041.45     2042.99    107.21 o 
   1   8  19     2632.09     2628.93    125.09 o 
   2   8  19     1727.96     1674.23    106.95 o 
   3   8  19     2859.43     2998.77    153.60 o 
   4   8  19     1220.09     1152.81     83.95 o 
   5   8  19      993.77      972.97     55.58 o 
   6   8  19     2174.38     2163.19     78.20 o 
   7   8  19     1110.76     1138.47     91.33 o 
   8   8  19     1078.00     1199.52     91.66 o 
   9   8  19       18.23       14.94     52.10 o 
  -6   9  19     1988.04     1994.99    167.03 o 
  -5   9  19      663.26      618.36     90.58 o 
  -4   9  19      179.78      161.24     48.81 o 
  -3   9  19      296.22      256.44     52.48 o 
  -2   9  19     1557.60     1714.63    110.91 o 
  -1   9  19     1304.52     1339.15    173.62 o 
   0   9  19     1370.61     1368.88     86.95 o 
   1   9  19     1326.82     1200.70     82.94 o 
   2   9  19     1566.72     1493.87    119.14 o 
   3   9  19      255.15      271.55     52.25 o 
   4   9  19      240.24      207.81     50.92 o 
   5   9  19      614.92      595.25     72.09 o 
   6   9  19     2040.15     2156.40     77.95 o 
   7   9  19     1230.95     1242.71     64.52 o 
   8   9  19      794.18      866.73    175.17 o 
   9   9  19      248.59      186.56     57.87 o 
  -5  10  19      201.53      259.23     78.08 o 
  -4  10  19     1203.04     1412.00     96.13 o 
  -3  10  19     2080.73     2227.54    118.82 o 
  -2  10  19     3761.23     3870.95    167.98 o 
  -1  10  19      113.42       88.18     41.83 o 
   0  10  19     2457.09     2408.84    161.51 o 
   1  10  19      117.52      114.37     46.80 o 
   2  10  19     3687.85     3538.90    274.13 o 
   3  10  19     2023.08     2018.86    135.75 o 
   4  10  19     1246.81     1174.18     88.23 o 
   5  10  19      182.64      178.84     41.62 o 
   6  10  19     2700.47     2914.41     93.84 o 
   7  10  19      548.51      540.91     56.00 o 
   8  10  19      837.44      852.82    134.97 o 
   9  10  19       83.09       72.77     55.09 o 
  -5  11  19      791.24      750.68    110.37 o 
  -4  11  19       69.24       52.47     63.64 o 
  -3  11  19      297.59      224.55     54.21 o 
  -2  11  19     4740.72     4966.94    203.64 o 
  -1  11  19     2074.95     2227.97    229.43 o 
   0  11  19      994.30      947.61     77.64 o 
   1  11  19     2025.38     1922.89    167.03 o 
   2  11  19     4706.29     4236.32    179.98 o 
   3  11  19      296.98      304.09     56.21 o 
   4  11  19      102.85      123.63     48.98 o 
   5  11  19      764.26      732.52     59.16 o 
   6  11  19      676.47      590.68     59.55 o 
   7  11  19     1413.43     1429.79     76.66 o 
   8  11  19      306.79      333.31     58.08 o 
  -4  12  19      829.70      942.54    118.13 o 
  -3  12  19      165.17       83.67     65.51 o 
  -2  12  19     4850.41     4856.71    202.64 o 
  -1  12  19      862.78      863.73    130.00 o 
   0  12  19     4480.29     4727.16    196.31 o 
   1  12  19      897.56      980.68    212.58 o 
   2  12  19     4910.08     4910.63    202.36 o 
   3  12  19      176.89      161.69    116.58 o 
   4  12  19      829.83      838.63    100.12 o 
   5  12  19       56.03       25.71     37.08 o 
   6  12  19     1309.15     1272.85     80.04 o 
   7  12  19      249.42      255.14     67.99 o 
   8  12  19      474.37      384.71     60.54 o 
  -4  13  19      109.13      132.25     70.94 o 
  -3  13  19      891.15      788.71    115.33 o 
  -2  13  19     2461.67     2492.96    191.09 o 
  -1  13  19     1849.72     2057.08    173.39 o 
   0  13  19      108.92      147.78     67.06 o 
   1  13  19     1850.35     1918.85    112.28 o 
   2  13  19     2488.05     2571.54    134.52 o 
   3  13  19      896.57      916.62     83.50 o 
   4  13  19       96.17       87.32     50.32 o 
   5  13  19      991.71      952.88     90.30 o 
   6  13  19      248.97      350.89     69.70 o 
   7  13  19      661.57      749.05     93.57 o 
   8  13  19      169.53      206.14     46.92 o 
  -4  14  19      750.80      651.18    110.37 o 
  -3  14  19      685.47      520.01     97.33 o 
  -2  14  19     2917.82     3016.86    217.78 o 
  -1  14  19      690.59      687.66    109.13 o 
   0  14  19     2916.55     2682.03    200.09 o 
   1  14  19      719.91      752.39    112.85 o 
   2  14  19     2875.40     3135.76    226.32 o 
   3  14  19      773.85      512.87    103.38 o 
   4  14  19      747.49      972.97    131.94 o 
   5  14  19      168.52      115.21     54.04 o 
   6  14  19      462.02      540.97    116.73 o 
   7  14  19      117.95       -6.52     89.10 o 
  -3  15  19     2087.47     2322.52    187.05 o 
  -2  15  19      846.78      817.12    122.94 o 
  -1  15  19      432.66      489.74     98.26 o 
   0  15  19       52.72       96.24     68.61 o 
   1  15  19      415.23      396.30     93.76 o 
   2  15  19      780.03     1055.55    132.56 o 
   3  15  19     2106.22     2283.56    193.26 o 
   4  15  19       65.46       85.22     81.65 o 
   5  15  19      915.93      848.63    136.45 o 
   6  15  19      871.72      834.35    141.57 o 
   7  15  19     1453.96     1584.41    182.08 o 
  -3  16  19      805.75      825.04    121.85 o 
  -2  16  19     1253.98      994.39    131.94 o 
  -1  16  19     1010.75      994.86    131.48 o 
   0  16  19      981.78     1014.73    132.56 o 
   1  16  19      985.76      897.22    124.80 o 
   2  16  19     1252.50     1546.38    160.66 o 
   3  16  19      791.91      760.77    128.06 o 
   4  16  19      213.61      253.02     99.35 o 
   5  16  19      434.39      280.34    100.28 o 
   6  16  19      621.07      732.06    133.03 o 
  -3  17  19      986.54     1031.65    135.51 o 
  -2  17  19      699.28      718.55    121.54 o 
  -1  17  19      912.97      893.80    126.82 o 
   0  17  19      509.07      507.13    104.31 o 
   1  17  19      931.35      959.15    133.81 o 
   2  17  19      700.18      826.12    125.89 o 
   3  17  19     1012.18     1224.59    152.74 o 
   4  17  19      244.12      168.42     96.09 o 
   5  17  19      614.93      890.08    147.16 o 
  -3  18  19     1101.98     1223.20    149.48 o 
  -2  18  19       34.87       84.13     81.65 o 
  -1  18  19     1114.34      997.18    135.82 o 
   0  18  19       73.29       45.64     78.70 o 
   1  18  19     1139.21     1290.57    154.61 o 
   2  18  19       33.39       14.44     75.29 o 
   3  18  19     1066.94     1016.90    146.38 o 
   4  18  19       78.00       83.82     85.38 o 
   5  18  19      859.65      819.60    146.22 o 
  -2  19  19       98.99       98.41     88.01 o 
  -1  19  19     1002.03      952.48    138.00 o 
   0  19  19      268.80      170.13     96.40 o 
   1  19  19      979.75      850.03    133.50 o 
   2  19  19      108.86      293.54    103.69 o 
   3  19  19      825.47      838.39    139.71 o 
   4  19  19       74.99      104.31     98.72 o 
  -2  20  19       87.94       41.45     90.34 o 
  -1  20  19     1145.37     1341.95    162.68 o 
   0  20  19       27.06        6.52     88.48 o 
   1  20  19     1104.01      967.23    146.85 o 
   2  20  19       87.06       84.44     90.19 o 
   0   0  20     7872.99     8090.52    272.83 o 
   1   0  20      366.34      377.65     36.40 o 
   2   0  20     1720.77     1800.43     60.83 o 
   3   0  20     1226.86     1142.22     49.59 o 
   4   0  20    13724.98    14125.24    368.76 o 
   5   0  20     1762.58     1757.03    153.05 o 
   6   0  20     6417.55     5976.78    210.64 o 
   7   0  20       18.57       78.48     35.19 o 
   8   0  20     2143.60     2178.68     98.20 o 
   9   0  20      694.29      802.07     75.78 o 
  10   0  20      589.73      431.29     68.31 o 
 -10   1  20      271.58      189.61     56.89 o 
  -9   1  20      547.85      483.41     76.76 o 
  -8   1  20       22.94      119.29     39.98 o 
  -7   1  20      145.27      188.27     38.58 o 
  -6   1  20       14.10       80.83     33.75 o 
  -5   1  20     2139.39     2113.06    108.58 o 
  -4   1  20      765.97      826.19     43.46 o 
  -3   1  20      248.29      223.41     24.27 o 
  -2   1  20      552.59      581.84     74.28 o 
  -1   1  20     1496.71     1462.67     50.83 o 
   0   1  20     1397.07     1374.55     84.13 o 
   1   1  20     1450.48     1495.72     66.64 o 
   2   1  20      577.49      627.59     37.45 o 
   3   1  20      220.82      208.87     29.96 o 
   4   1  20      793.73      698.48     47.91 o 
   5   1  20     2180.78     2149.54     83.41 o 
   6   1  20       15.94       35.96     63.02 o 
   7   1  20      147.85      155.14     38.10 o 
   8   1  20       28.33       94.79     44.94 o 
   9   1  20      562.71      488.74     67.25 o 
  10   1  20      260.41      246.44    105.79 o 
 -10   2  20      604.89      571.77     69.73 o 
  -9   2  20      855.30      989.72    163.14 o 
  -8   2  20     2447.08     2470.51    101.34 o 
  -7   2  20      121.03      132.81     33.74 o 
  -6   2  20     3466.74     3549.22    135.18 o 
  -5   2  20      570.83      714.98     89.88 o 
  -4   2  20     6964.93     6921.91    206.77 o 
  -3   2  20      766.28      709.17     81.32 o 
  -2   2  20     5856.80     5587.77    194.46 o 
  -1   2  20     1900.91     1775.36     76.18 o 
   0   2  20     6943.27     7252.13    323.15 o 
   1   2  20     1901.14     1930.16     75.03 o 
   2   2  20     6069.59     6274.25    152.89 o 
   3   2  20      735.85      731.26     47.38 o 
   4   2  20     6880.39     7107.63    200.67 o 
   5   2  20      592.12      682.99     50.17 o 
   6   2  20     3516.79     3341.12    136.43 o 
   7   2  20      112.35       69.36     35.60 o 
   8   2  20     2474.16     2453.42    105.20 o 
   9   2  20      842.16      907.60     81.79 o 
  10   2  20      614.83      664.31     78.86 o 
 -10   3  20      795.70      906.77     92.28 o 
  -9   3  20      614.49      612.28     78.79 o 
  -8   3  20      193.88      237.58     40.44 o 
  -7   3  20      157.40      248.18     65.20 o 
  -6   3  20      102.64       35.39     56.97 o 
  -5   3  20     1976.16     1753.23     99.90 o 
  -4   3  20      175.65      180.92     66.28 o 
  -3   3  20      785.59      785.72     67.15 o 
  -2   3  20      199.65      161.73     51.18 o 
  -1   3  20      984.27      973.52     58.20 o 
   0   3  20      861.34      766.15     68.08 o 
   1   3  20     1000.02     1061.75     55.69 o 
   2   3  20      186.08      164.23     22.37 o 
   3   3  20      753.69      709.57     46.02 o 
   4   3  20      207.22      237.23     33.51 o 
   5   3  20     1980.66     1843.90    147.47 o 
   6   3  20      122.19      130.79     56.74 o 
   7   3  20      176.66      130.68     38.97 o 
   8   3  20      173.34      113.95     69.44 o 
   9   3  20      637.14      537.89     84.52 o 
  10   3  20      765.28      843.29    164.08 o 
  -9   4  20      874.89      911.19    128.06 o 
  -8   4  20     1605.88     1680.29    228.42 o 
  -7   4  20      475.01      452.79     72.03 o 
  -6   4  20     1114.61     1175.85    119.53 o 
  -5   4  20     1145.23     1162.91     82.90 o 
  -4   4  20     3098.96     3142.70    141.46 o 
  -3   4  20      531.22      483.04     47.11 o 
  -2   4  20     7343.69     7110.60    179.44 o 
  -1   4  20     5128.90     5073.18    177.05 o 
   0   4  20     5718.64     5742.68    213.02 o 
   1   4  20     4999.33     5086.36    234.75 o 
   2   4  20     7377.69     7504.70    639.93 o 
   3   4  20      582.83      699.45     95.93 o 
   4   4  20     2937.00     2927.70    100.70 o 
   5   4  20     1157.09     1173.59     62.20 o 
   6   4  20     1172.89     1243.43     76.77 o 
   7   4  20      431.70      500.73     51.00 o 
   8   4  20     1617.10     1558.96     84.77 o 
   9   4  20      857.70      823.42     80.80 o 
  -9   5  20      162.01      172.61     86.31 o 
  -8   5  20      190.14      101.83     79.17 o 
  -7   5  20       51.82        3.30     49.58 o 
  -6   5  20      433.08      510.70     91.89 o 
  -5   5  20     1639.41     1681.41    101.39 o 
  -4   5  20      308.39      322.78     88.87 o 
  -3   5  20     1748.73     1519.87     93.41 o 
  -2   5  20      383.02      401.04     53.00 o 
  -1   5  20     1568.32     1540.61     89.66 o 
   0   5  20     1715.09     1944.70    101.55 o 
   1   5  20     1528.30     1553.04     89.91 o 
   2   5  20      357.62      453.67     53.21 o 
   3   5  20     1731.07     1698.99     94.65 o 
   4   5  20      299.88      273.77     49.64 o 
   5   5  20     1644.27     1802.32    117.18 o
[truncated: 129,202 more chars]
